# Supplementary material for: Enhanced pain-related conditioning for face compared to hand pain
Source: PLoS One. 2020 Jun 19;15(6):e0234160. doi: 10.1371/journal.pone.0234160 (PMC7304572; doi:10.1371/journal.pone.0234160)
Supplement: S1 Data — (CSV) [file pone.0234160.s002.csv]

	i	sub	age	sex	CS	valence	vas	UCS	PASS_D1	PASS_D2	PASS_D3	PASS_D4	PCS	STAI1	STAI2	ADS	arousal	anxiety_face	anxiety_hand	mean_UCS_hand	mean_UCS_face	acqkon_CS_hand	acqkon_CS_face	acqkon_CS_minus	extkon_CS_hand	extkon_CS_face	extkon_CS_minus	acqkon_CS_hand_transf	acqkon_CS_face_transf	acqkon_CS_minus_transf	extkon_CS_hand_transf	extkon_CS_face_transf	extkon_CS_minus_transf
1	1	1	28	2	1	30	NA	0	2.6	2.3	2	1.1	22	35	41	10	12	13	NA	62.6666666666667	61.6666666666667	65	43	50	73	37	48	30	14	0	46	26	-4
2	1	1	28	2	2	52	68	0	2.6	2.3	2	1.1	22	35	41	10	12	13	NA	62.6666666666667	61.6666666666667	65	43	50	73	37	48	30	14	0	46	26	-4
3	1	1	28	2	3	49	67	0	2.6	2.3	2	1.1	22	35	41	10	12	13	NA	62.6666666666667	61.6666666666667	65	43	50	73	37	48	30	14	0	46	26	-4
4	1	1	28	2	2	NA	NA	1	2.6	2.3	2	1.1	22	35	41	10	12	13	NA	62.6666666666667	61.6666666666667	65	43	50	73	37	48	30	14	0	46	26	-4
5	1	1	28	2	3	NA	NA	1	2.6	2.3	2	1.1	22	35	41	10	12	13	NA	62.6666666666667	61.6666666666667	65	43	50	73	37	48	30	14	0	46	26	-4
6	1	1	28	2	2	NA	NA	1	2.6	2.3	2	1.1	22	35	41	10	12	13	NA	62.6666666666667	61.6666666666667	65	43	50	73	37	48	30	14	0	46	26	-4
7	1	1	28	2	2	NA	NA	1	2.6	2.3	2	1.1	22	35	41	10	12	13	NA	62.6666666666667	61.6666666666667	65	43	50	73	37	48	30	14	0	46	26	-4
8	1	1	28	2	3	NA	NA	1	2.6	2.3	2	1.1	22	35	41	10	12	13	NA	62.6666666666667	61.6666666666667	65	43	50	73	37	48	30	14	0	46	26	-4
9	1	1	28	2	3	NA	NA	0	2.6	2.3	2	1.1	22	35	41	10	12	13	NA	62.6666666666667	61.6666666666667	65	43	50	73	37	48	30	14	0	46	26	-4
10	1	1	28	2	1	NA	NA	0	2.6	2.3	2	1.1	22	35	41	10	12	13	NA	62.6666666666667	61.6666666666667	65	43	50	73	37	48	30	14	0	46	26	-4
11	1	1	28	2	1	NA	NA	0	2.6	2.3	2	1.1	22	35	41	10	12	13	NA	62.6666666666667	61.6666666666667	65	43	50	73	37	48	30	14	0	46	26	-4
12	1	1	28	2	2	53	NA	0	2.6	2.3	2	1.1	22	35	41	10	12	13	NA	62.6666666666667	61.6666666666667	65	43	50	73	37	48	30	14	0	46	26	-4
13	1	1	28	2	3	49	NA	1	2.6	2.3	2	1.1	22	35	41	10	12	13	NA	62.6666666666667	61.6666666666667	65	43	50	73	37	48	30	14	0	46	26	-4
14	1	1	28	2	3	NA	NA	0	2.6	2.3	2	1.1	22	35	41	10	12	13	NA	62.6666666666667	61.6666666666667	65	43	50	73	37	48	30	14	0	46	26	-4
15	1	1	28	2	1	NA	NA	0	2.6	2.3	2	1.1	22	35	41	10	12	13	NA	62.6666666666667	61.6666666666667	65	43	50	73	37	48	30	14	0	46	26	-4
16	1	1	28	2	2	NA	65	1	2.6	2.3	2	1.1	22	35	41	10	12	13	NA	62.6666666666667	61.6666666666667	65	43	50	73	37	48	30	14	0	46	26	-4
17	1	1	28	2	3	NA	68	1	2.6	2.3	2	1.1	22	35	41	10	12	13	NA	62.6666666666667	61.6666666666667	65	43	50	73	37	48	30	14	0	46	26	-4
18	1	1	28	2	1	12	NA	0	2.6	2.3	2	1.1	22	35	41	10	12	13	NA	62.6666666666667	61.6666666666667	65	43	50	73	37	48	30	14	0	46	26	-4
19	1	1	28	2	2	NA	NA	1	2.6	2.3	2	1.1	22	35	41	10	12	13	NA	62.6666666666667	61.6666666666667	65	43	50	73	37	48	30	14	0	46	26	-4
20	1	1	28	2	1	NA	NA	0	2.6	2.3	2	1.1	22	35	41	10	12	13	NA	62.6666666666667	61.6666666666667	65	43	50	73	37	48	30	14	0	46	26	-4
21	1	1	28	2	3	NA	NA	1	2.6	2.3	2	1.1	22	35	41	10	12	13	NA	62.6666666666667	61.6666666666667	65	43	50	73	37	48	30	14	0	46	26	-4
22	1	1	28	2	1	NA	NA	0	2.6	2.3	2	1.1	22	35	41	10	12	13	NA	62.6666666666667	61.6666666666667	65	43	50	73	37	48	30	14	0	46	26	-4
23	1	1	28	2	1	NA	NA	0	2.6	2.3	2	1.1	22	35	41	10	12	13	NA	62.6666666666667	61.6666666666667	65	43	50	73	37	48	30	14	0	46	26	-4
24	1	1	28	2	3	48	NA	1	2.6	2.3	2	1.1	22	35	41	10	12	13	NA	62.6666666666667	61.6666666666667	65	43	50	73	37	48	30	14	0	46	26	-4
25	1	1	28	2	1	7	NA	0	2.6	2.3	2	1.1	22	35	41	10	12	13	NA	62.6666666666667	61.6666666666667	65	43	50	73	37	48	30	14	0	46	26	-4
26	1	1	28	2	2	NA	NA	1	2.6	2.3	2	1.1	22	35	41	10	12	13	NA	62.6666666666667	61.6666666666667	65	43	50	73	37	48	30	14	0	46	26	-4
27	1	1	28	2	2	54	NA	0	2.6	2.3	2	1.1	22	35	41	10	12	13	NA	62.6666666666667	61.6666666666667	65	43	50	73	37	48	30	14	0	46	26	-4
28	1	1	28	2	1	NA	NA	0	2.6	2.3	2	1.1	22	35	41	10	12	13	NA	62.6666666666667	61.6666666666667	65	43	50	73	37	48	30	14	0	46	26	-4
29	1	1	28	2	3	NA	NA	0	2.6	2.3	2	1.1	22	35	41	10	12	13	NA	62.6666666666667	61.6666666666667	65	43	50	73	37	48	30	14	0	46	26	-4
30	1	1	28	2	2	NA	NA	1	2.6	2.3	2	1.1	22	35	41	10	12	13	NA	62.6666666666667	61.6666666666667	65	43	50	73	37	48	30	14	0	46	26	-4
31	1	1	28	2	3	NA	NA	1	2.6	2.3	2	1.1	22	35	41	10	12	13	NA	62.6666666666667	61.6666666666667	65	43	50	73	37	48	30	14	0	46	26	-4
32	1	1	28	2	1	NA	NA	0	2.6	2.3	2	1.1	22	35	41	10	12	13	NA	62.6666666666667	61.6666666666667	65	43	50	73	37	48	30	14	0	46	26	-4
33	1	1	28	2	3	NA	57	1	2.6	2.3	2	1.1	22	35	41	10	12	13	NA	62.6666666666667	61.6666666666667	65	43	50	73	37	48	30	14	0	46	26	-4
34	1	1	28	2	1	NA	NA	0	2.6	2.3	2	1.1	22	35	41	10	12	13	NA	62.6666666666667	61.6666666666667	65	43	50	73	37	48	30	14	0	46	26	-4
35	1	1	28	2	3	48	NA	1	2.6	2.3	2	1.1	22	35	41	10	12	13	NA	62.6666666666667	61.6666666666667	65	43	50	73	37	48	30	14	0	46	26	-4
36	1	1	28	2	2	NA	56	1	2.6	2.3	2	1.1	22	35	41	10	12	13	NA	62.6666666666667	61.6666666666667	65	43	50	73	37	48	30	14	0	46	26	-4
37	1	1	28	2	3	NA	NA	0	2.6	2.3	2	1.1	22	35	41	10	12	13	NA	62.6666666666667	61.6666666666667	65	43	50	73	37	48	30	14	0	46	26	-4
38	1	1	28	2	1	7	NA	0	2.6	2.3	2	1.1	22	35	41	10	12	13	NA	62.6666666666667	61.6666666666667	65	43	50	73	37	48	30	14	0	46	26	-4
39	1	1	28	2	2	NA	NA	1	2.6	2.3	2	1.1	22	35	41	10	12	13	NA	62.6666666666667	61.6666666666667	65	43	50	73	37	48	30	14	0	46	26	-4
40	1	1	28	2	1	NA	NA	0	2.6	2.3	2	1.1	22	35	41	10	12	13	NA	62.6666666666667	61.6666666666667	65	43	50	73	37	48	30	14	0	46	26	-4
41	1	1	28	2	2	52	NA	0	2.6	2.3	2	1.1	22	35	41	10	12	13	NA	62.6666666666667	61.6666666666667	65	43	50	73	37	48	30	14	0	46	26	-4
42	1	1	28	2	1	NA	NA	0	2.6	2.3	2	1.1	22	35	41	10	12	13	NA	62.6666666666667	61.6666666666667	65	43	50	73	37	48	30	14	0	46	26	-4
43	1	1	28	2	3	NA	NA	1	2.6	2.3	2	1.1	22	35	41	10	12	13	NA	62.6666666666667	61.6666666666667	65	43	50	73	37	48	30	14	0	46	26	-4
44	1	1	28	2	1	NA	NA	0	2.6	2.3	2	1.1	22	35	41	10	12	13	NA	62.6666666666667	61.6666666666667	65	43	50	73	37	48	30	14	0	46	26	-4
45	1	1	28	2	2	NA	NA	1	2.6	2.3	2	1.1	22	35	41	10	12	13	NA	62.6666666666667	61.6666666666667	65	43	50	73	37	48	30	14	0	46	26	-4
46	1	1	28	2	2	NA	NA	1	2.6	2.3	2	1.1	22	35	41	10	12	13	NA	62.6666666666667	61.6666666666667	65	43	50	73	37	48	30	14	0	46	26	-4
47	1	1	28	2	3	NA	NA	1	2.6	2.3	2	1.1	22	35	41	10	12	13	NA	62.6666666666667	61.6666666666667	65	43	50	73	37	48	30	14	0	46	26	-4
48	1	1	28	2	3	48	60	1	2.6	2.3	2	1.1	22	35	41	10	12	13	NA	62.6666666666667	61.6666666666667	65	43	50	73	37	48	30	14	0	46	26	-4
49	1	1	28	2	1	8	NA	0	2.6	2.3	2	1.1	22	35	41	10	12	13	NA	62.6666666666667	61.6666666666667	65	43	50	73	37	48	30	14	0	46	26	-4
50	1	1	28	2	2	NA	NA	0	2.6	2.3	2	1.1	22	35	41	10	12	13	NA	62.6666666666667	61.6666666666667	65	43	50	73	37	48	30	14	0	46	26	-4
51	1	1	28	2	2	51	67	1	2.6	2.3	2	1.1	22	35	41	10	12	13	NA	62.6666666666667	61.6666666666667	65	43	50	73	37	48	30	14	0	46	26	-4
52	1	1	28	2	2	NA	NA	NA	2.6	2.3	2	1.1	22	35	41	10	12	13	NA	62.6666666666667	61.6666666666667	65	43	50	73	37	48	30	14	0	46	26	-4
53	1	1	28	2	2	NA	NA	NA	2.6	2.3	2	1.1	22	35	41	10	12	13	NA	62.6666666666667	61.6666666666667	65	43	50	73	37	48	30	14	0	46	26	-4
54	1	1	28	2	3	NA	NA	NA	2.6	2.3	2	1.1	22	35	41	10	12	13	NA	62.6666666666667	61.6666666666667	65	43	50	73	37	48	30	14	0	46	26	-4
55	1	1	28	2	2	NA	NA	NA	2.6	2.3	2	1.1	22	35	41	10	12	13	NA	62.6666666666667	61.6666666666667	65	43	50	73	37	48	30	14	0	46	26	-4
56	1	1	28	2	3	NA	NA	NA	2.6	2.3	2	1.1	22	35	41	10	12	13	NA	62.6666666666667	61.6666666666667	65	43	50	73	37	48	30	14	0	46	26	-4
57	1	1	28	2	1	NA	NA	NA	2.6	2.3	2	1.1	22	35	41	10	12	13	NA	62.6666666666667	61.6666666666667	65	43	50	73	37	48	30	14	0	46	26	-4
58	1	1	28	2	2	53	NA	NA	2.6	2.3	2	1.1	22	35	41	10	12	13	NA	62.6666666666667	61.6666666666667	65	43	50	73	37	48	30	14	0	46	26	-4
59	1	1	28	2	3	NA	NA	NA	2.6	2.3	2	1.1	22	35	41	10	12	13	NA	62.6666666666667	61.6666666666667	65	43	50	73	37	48	30	14	0	46	26	-4
60	1	1	28	2	2	NA	NA	NA	2.6	2.3	2	1.1	22	35	41	10	12	13	NA	62.6666666666667	61.6666666666667	65	43	50	73	37	48	30	14	0	46	26	-4
61	1	1	28	2	3	49	NA	NA	2.6	2.3	2	1.1	22	35	41	10	12	13	NA	62.6666666666667	61.6666666666667	65	43	50	73	37	48	30	14	0	46	26	-4
62	1	1	28	2	1	NA	NA	NA	2.6	2.3	2	1.1	22	35	41	10	12	13	NA	62.6666666666667	61.6666666666667	65	43	50	73	37	48	30	14	0	46	26	-4
63	1	1	28	2	1	NA	NA	NA	2.6	2.3	2	1.1	22	35	41	10	12	13	NA	62.6666666666667	61.6666666666667	65	43	50	73	37	48	30	14	0	46	26	-4
64	1	1	28	2	2	NA	NA	NA	2.6	2.3	2	1.1	22	35	41	10	12	13	NA	62.6666666666667	61.6666666666667	65	43	50	73	37	48	30	14	0	46	26	-4
65	1	1	28	2	1	5	NA	NA	2.6	2.3	2	1.1	22	35	41	10	12	13	NA	62.6666666666667	61.6666666666667	65	43	50	73	37	48	30	14	0	46	26	-4
66	1	1	28	2	1	NA	NA	NA	2.6	2.3	2	1.1	22	35	41	10	12	13	NA	62.6666666666667	61.6666666666667	65	43	50	73	37	48	30	14	0	46	26	-4
67	1	1	28	2	3	NA	NA	NA	2.6	2.3	2	1.1	22	35	41	10	12	13	NA	62.6666666666667	61.6666666666667	65	43	50	73	37	48	30	14	0	46	26	-4
68	1	1	28	2	3	NA	NA	NA	2.6	2.3	2	1.1	22	35	41	10	12	13	NA	62.6666666666667	61.6666666666667	65	43	50	73	37	48	30	14	0	46	26	-4
69	1	1	28	2	1	NA	NA	NA	2.6	2.3	2	1.1	22	35	41	10	12	13	NA	62.6666666666667	61.6666666666667	65	43	50	73	37	48	30	14	0	46	26	-4
70	1	1	28	2	3	NA	NA	NA	2.6	2.3	2	1.1	22	35	41	10	12	13	NA	62.6666666666667	61.6666666666667	65	43	50	73	37	48	30	14	0	46	26	-4
71	1	1	28	2	3	49	NA	NA	2.6	2.3	2	1.1	22	35	41	10	12	13	NA	62.6666666666667	61.6666666666667	65	43	50	73	37	48	30	14	0	46	26	-4
72	1	1	28	2	1	NA	NA	NA	2.6	2.3	2	1.1	22	35	41	10	12	13	NA	62.6666666666667	61.6666666666667	65	43	50	73	37	48	30	14	0	46	26	-4
73	1	1	28	2	2	NA	NA	NA	2.6	2.3	2	1.1	22	35	41	10	12	13	NA	62.6666666666667	61.6666666666667	65	43	50	73	37	48	30	14	0	46	26	-4
74	1	1	28	2	3	NA	NA	NA	2.6	2.3	2	1.1	22	35	41	10	12	13	NA	62.6666666666667	61.6666666666667	65	43	50	73	37	48	30	14	0	46	26	-4
75	1	1	28	2	2	51	NA	NA	2.6	2.3	2	1.1	22	35	41	10	12	13	NA	62.6666666666667	61.6666666666667	65	43	50	73	37	48	30	14	0	46	26	-4
76	1	1	28	2	2	NA	NA	NA	2.6	2.3	2	1.1	22	35	41	10	12	13	NA	62.6666666666667	61.6666666666667	65	43	50	73	37	48	30	14	0	46	26	-4
77	1	1	28	2	3	NA	NA	NA	2.6	2.3	2	1.1	22	35	41	10	12	13	NA	62.6666666666667	61.6666666666667	65	43	50	73	37	48	30	14	0	46	26	-4
78	1	1	28	2	1	6	NA	NA	2.6	2.3	2	1.1	22	35	41	10	12	13	NA	62.6666666666667	61.6666666666667	65	43	50	73	37	48	30	14	0	46	26	-4
79	1	1	28	2	1	NA	NA	NA	2.6	2.3	2	1.1	22	35	41	10	12	13	NA	62.6666666666667	61.6666666666667	65	43	50	73	37	48	30	14	0	46	26	-4
80	1	1	28	2	3	NA	NA	NA	2.6	2.3	2	1.1	22	35	41	10	12	13	NA	62.6666666666667	61.6666666666667	65	43	50	73	37	48	30	14	0	46	26	-4
81	1	1	28	2	2	NA	NA	NA	2.6	2.3	2	1.1	22	35	41	10	12	13	NA	62.6666666666667	61.6666666666667	65	43	50	73	37	48	30	14	0	46	26	-4
82	1	1	28	2	2	NA	NA	NA	2.6	2.3	2	1.1	22	35	41	10	12	13	NA	62.6666666666667	61.6666666666667	65	43	50	73	37	48	30	14	0	46	26	-4
83	1	1	28	2	1	NA	NA	NA	2.6	2.3	2	1.1	22	35	41	10	12	13	NA	62.6666666666667	61.6666666666667	65	43	50	73	37	48	30	14	0	46	26	-4
84	1	1	28	2	2	54	NA	NA	2.6	2.3	2	1.1	22	35	41	10	12	13	NA	62.6666666666667	61.6666666666667	65	43	50	73	37	48	30	14	0	46	26	-4
85	1	1	28	2	1	NA	NA	NA	2.6	2.3	2	1.1	22	35	41	10	12	13	NA	62.6666666666667	61.6666666666667	65	43	50	73	37	48	30	14	0	46	26	-4
86	1	1	28	2	1	5	NA	NA	2.6	2.3	2	1.1	22	35	41	10	12	13	NA	62.6666666666667	61.6666666666667	65	43	50	73	37	48	30	14	0	46	26	-4
87	1	1	28	2	3	47	NA	NA	2.6	2.3	2	1.1	22	35	41	10	12	13	NA	62.6666666666667	61.6666666666667	65	43	50	73	37	48	30	14	0	46	26	-4
88	2	2	20	2	1	51	NA	0	2.5	2.3	0.6	1.7	15	35	35	5	31	22	NA	63	67	82	3	50	51	32	51	64	94	0	2	36	2
89	2	2	20	2	2	54	59	0	2.5	2.3	0.6	1.7	15	35	35	5	31	22	NA	63	67	82	3	50	51	32	51	64	94	0	2	36	2
90	2	2	20	2	3	52	999	0	2.5	2.3	0.6	1.7	15	35	35	5	31	22	NA	63	67	82	3	50	51	32	51	64	94	0	2	36	2
91	2	2	20	2	2	NA	NA	1	2.5	2.3	0.6	1.7	15	35	35	5	31	22	NA	63	67	82	3	50	51	32	51	64	94	0	2	36	2
92	2	2	20	2	1	NA	NA	0	2.5	2.3	0.6	1.7	15	35	35	5	31	22	NA	63	67	82	3	50	51	32	51	64	94	0	2	36	2
93	2	2	20	2	3	NA	NA	1	2.5	2.3	0.6	1.7	15	35	35	5	31	22	NA	63	67	82	3	50	51	32	51	64	94	0	2	36	2
94	2	2	20	2	2	NA	NA	0	2.5	2.3	0.6	1.7	15	35	35	5	31	22	NA	63	67	82	3	50	51	32	51	64	94	0	2	36	2
95	2	2	20	2	3	NA	NA	1	2.5	2.3	0.6	1.7	15	35	35	5	31	22	NA	63	67	82	3	50	51	32	51	64	94	0	2	36	2
96	2	2	20	2	3	NA	NA	0	2.5	2.3	0.6	1.7	15	35	35	5	31	22	NA	63	67	82	3	50	51	32	51	64	94	0	2	36	2
97	2	2	20	2	1	NA	NA	0	2.5	2.3	0.6	1.7	15	35	35	5	31	22	NA	63	67	82	3	50	51	32	51	64	94	0	2	36	2
98	2	2	20	2	1	NA	NA	0	2.5	2.3	0.6	1.7	15	35	35	5	31	22	NA	63	67	82	3	50	51	32	51	64	94	0	2	36	2
99	2	2	20	2	2	NA	NA	1	2.5	2.3	0.6	1.7	15	35	35	5	31	22	NA	63	67	82	3	50	51	32	51	64	94	0	2	36	2
100	2	2	20	2	1	50	NA	0	2.5	2.3	0.6	1.7	15	35	35	5	31	22	NA	63	67	82	3	50	51	32	51	64	94	0	2	36	2
101	2	2	20	2	1	NA	NA	0	2.5	2.3	0.6	1.7	15	35	35	5	31	22	NA	63	67	82	3	50	51	32	51	64	94	0	2	36	2
102	2	2	20	2	3	54	NA	1	2.5	2.3	0.6	1.7	15	35	35	5	31	22	NA	63	67	82	3	50	51	32	51	64	94	0	2	36	2
103	2	2	20	2	2	47	NA	1	2.5	2.3	0.6	1.7	15	35	35	5	31	22	NA	63	67	82	3	50	51	32	51	64	94	0	2	36	2
104	2	2	20	2	3	NA	NA	0	2.5	2.3	0.6	1.7	15	35	35	5	31	22	NA	63	67	82	3	50	51	32	51	64	94	0	2	36	2
105	2	2	20	2	2	NA	61	1	2.5	2.3	0.6	1.7	15	35	35	5	31	22	NA	63	67	82	3	50	51	32	51	64	94	0	2	36	2
106	2	2	20	2	3	NA	65	1	2.5	2.3	0.6	1.7	15	35	35	5	31	22	NA	63	67	82	3	50	51	32	51	64	94	0	2	36	2
107	2	2	20	2	3	NA	NA	1	2.5	2.3	0.6	1.7	15	35	35	5	31	22	NA	63	67	82	3	50	51	32	51	64	94	0	2	36	2
108	2	2	20	2	2	NA	NA	1	2.5	2.3	0.6	1.7	15	35	35	5	31	22	NA	63	67	82	3	50	51	32	51	64	94	0	2	36	2
109	2	2	20	2	1	NA	NA	0	2.5	2.3	0.6	1.7	15	35	35	5	31	22	NA	63	67	82	3	50	51	32	51	64	94	0	2	36	2
110	2	2	20	2	2	NA	NA	0	2.5	2.3	0.6	1.7	15	35	35	5	31	22	NA	63	67	82	3	50	51	32	51	64	94	0	2	36	2
111	2	2	20	2	2	50	NA	1	2.5	2.3	0.6	1.7	15	35	35	5	31	22	NA	63	67	82	3	50	51	32	51	64	94	0	2	36	2
112	2	2	20	2	3	57	NA	1	2.5	2.3	0.6	1.7	15	35	35	5	31	22	NA	63	67	82	3	50	51	32	51	64	94	0	2	36	2
113	2	2	20	2	1	NA	NA	0	2.5	2.3	0.6	1.7	15	35	35	5	31	22	NA	63	67	82	3	50	51	32	51	64	94	0	2	36	2
114	2	2	20	2	1	50	NA	0	2.5	2.3	0.6	1.7	15	35	35	5	31	22	NA	63	67	82	3	50	51	32	51	64	94	0	2	36	2
115	2	2	20	2	2	NA	NA	0	2.5	2.3	0.6	1.7	15	35	35	5	31	22	NA	63	67	82	3	50	51	32	51	64	94	0	2	36	2
116	2	2	20	2	2	NA	NA	1	2.5	2.3	0.6	1.7	15	35	35	5	31	22	NA	63	67	82	3	50	51	32	51	64	94	0	2	36	2
117	2	2	20	2	3	NA	NA	1	2.5	2.3	0.6	1.7	15	35	35	5	31	22	NA	63	67	82	3	50	51	32	51	64	94	0	2	36	2
118	2	2	20	2	2	NA	66	1	2.5	2.3	0.6	1.7	15	35	35	5	31	22	NA	63	67	82	3	50	51	32	51	64	94	0	2	36	2
119	2	2	20	2	2	50	NA	1	2.5	2.3	0.6	1.7	15	35	35	5	31	22	NA	63	67	82	3	50	51	32	51	64	94	0	2	36	2
120	2	2	20	2	3	NA	71	1	2.5	2.3	0.6	1.7	15	35	35	5	31	22	NA	63	67	82	3	50	51	32	51	64	94	0	2	36	2
121	2	2	20	2	2	NA	NA	1	2.5	2.3	0.6	1.7	15	35	35	5	31	22	NA	63	67	82	3	50	51	32	51	64	94	0	2	36	2
122	2	2	20	2	1	NA	NA	0	2.5	2.3	0.6	1.7	15	35	35	5	31	22	NA	63	67	82	3	50	51	32	51	64	94	0	2	36	2
123	2	2	20	2	3	NA	NA	1	2.5	2.3	0.6	1.7	15	35	35	5	31	22	NA	63	67	82	3	50	51	32	51	64	94	0	2	36	2
124	2	2	20	2	3	53	NA	0	2.5	2.3	0.6	1.7	15	35	35	5	31	22	NA	63	67	82	3	50	51	32	51	64	94	0	2	36	2
125	2	2	20	2	1	NA	NA	0	2.5	2.3	0.6	1.7	15	35	35	5	31	22	NA	63	67	82	3	50	51	32	51	64	94	0	2	36	2
126	2	2	20	2	3	NA	NA	0	2.5	2.3	0.6	1.7	15	35	35	5	31	22	NA	63	67	82	3	50	51	32	51	64	94	0	2	36	2
127	2	2	20	2	3	NA	NA	1	2.5	2.3	0.6	1.7	15	35	35	5	31	22	NA	63	67	82	3	50	51	32	51	64	94	0	2	36	2
128	2	2	20	2	1	NA	NA	0	2.5	2.3	0.6	1.7	15	35	35	5	31	22	NA	63	67	82	3	50	51	32	51	64	94	0	2	36	2
129	2	2	20	2	2	NA	NA	1	2.5	2.3	0.6	1.7	15	35	35	5	31	22	NA	63	67	82	3	50	51	32	51	64	94	0	2	36	2
130	2	2	20	2	1	51	NA	0	2.5	2.3	0.6	1.7	15	35	35	5	31	22	NA	63	67	82	3	50	51	32	51	64	94	0	2	36	2
131	2	2	20	2	1	NA	NA	0	2.5	2.3	0.6	1.7	15	35	35	5	31	22	NA	63	67	82	3	50	51	32	51	64	94	0	2	36	2
132	2	2	20	2	2	NA	NA	0	2.5	2.3	0.6	1.7	15	35	35	5	31	22	NA	63	67	82	3	50	51	32	51	64	94	0	2	36	2
133	2	2	20	2	2	57	62	1	2.5	2.3	0.6	1.7	15	35	35	5	31	22	NA	63	67	82	3	50	51	32	51	64	94	0	2	36	2
134	2	2	20	2	1	NA	NA	0	2.5	2.3	0.6	1.7	15	35	35	5	31	22	NA	63	67	82	3	50	51	32	51	64	94	0	2	36	2
135	2	2	20	2	3	NA	NA	1	2.5	2.3	0.6	1.7	15	35	35	5	31	22	NA	63	67	82	3	50	51	32	51	64	94	0	2	36	2
136	2	2	20	2	1	NA	NA	0	2.5	2.3	0.6	1.7	15	35	35	5	31	22	NA	63	67	82	3	50	51	32	51	64	94	0	2	36	2
137	2	2	20	2	3	52	65	1	2.5	2.3	0.6	1.7	15	35	35	5	31	22	NA	63	67	82	3	50	51	32	51	64	94	0	2	36	2
138	2	2	20	2	1	61	NA	0	2.5	2.3	0.6	1.7	15	35	35	5	31	22	NA	63	67	82	3	50	51	32	51	64	94	0	2	36	2
139	2	2	20	2	1	NA	NA	NA	2.5	2.3	0.6	1.7	15	35	35	5	31	22	NA	63	67	82	3	50	51	32	51	64	94	0	2	36	2
140	2	2	20	2	3	NA	NA	NA	2.5	2.3	0.6	1.7	15	35	35	5	31	22	NA	63	67	82	3	50	51	32	51	64	94	0	2	36	2
141	2	2	20	2	1	NA	NA	NA	2.5	2.3	0.6	1.7	15	35	35	5	31	22	NA	63	67	82	3	50	51	32	51	64	94	0	2	36	2
142	2	2	20	2	2	NA	NA	NA	2.5	2.3	0.6	1.7	15	35	35	5	31	22	NA	63	67	82	3	50	51	32	51	64	94	0	2	36	2
143	2	2	20	2	3	NA	NA	NA	2.5	2.3	0.6	1.7	15	35	35	5	31	22	NA	63	67	82	3	50	51	32	51	64	94	0	2	36	2
144	2	2	20	2	1	NA	NA	NA	2.5	2.3	0.6	1.7	15	35	35	5	31	22	NA	63	67	82	3	50	51	32	51	64	94	0	2	36	2
145	2	2	20	2	3	NA	NA	NA	2.5	2.3	0.6	1.7	15	35	35	5	31	22	NA	63	67	82	3	50	51	32	51	64	94	0	2	36	2
146	2	2	20	2	3	52	NA	NA	2.5	2.3	0.6	1.7	15	35	35	5	31	22	NA	63	67	82	3	50	51	32	51	64	94	0	2	36	2
147	2	2	20	2	2	NA	NA	NA	2.5	2.3	0.6	1.7	15	35	35	5	31	22	NA	63	67	82	3	50	51	32	51	64	94	0	2	36	2
148	2	2	20	2	2	NA	NA	NA	2.5	2.3	0.6	1.7	15	35	35	5	31	22	NA	63	67	82	3	50	51	32	51	64	94	0	2	36	2
149	2	2	20	2	3	NA	NA	NA	2.5	2.3	0.6	1.7	15	35	35	5	31	22	NA	63	67	82	3	50	51	32	51	64	94	0	2	36	2
150	2	2	20	2	2	44	NA	NA	2.5	2.3	0.6	1.7	15	35	35	5	31	22	NA	63	67	82	3	50	51	32	51	64	94	0	2	36	2
151	2	2	20	2	1	61	NA	NA	2.5	2.3	0.6	1.7	15	35	35	5	31	22	NA	63	67	82	3	50	51	32	51	64	94	0	2	36	2
152	2	2	20	2	2	NA	NA	NA	2.5	2.3	0.6	1.7	15	35	35	5	31	22	NA	63	67	82	3	50	51	32	51	64	94	0	2	36	2
153	2	2	20	2	3	NA	NA	NA	2.5	2.3	0.6	1.7	15	35	35	5	31	22	NA	63	67	82	3	50	51	32	51	64	94	0	2	36	2
154	2	2	20	2	1	NA	NA	NA	2.5	2.3	0.6	1.7	15	35	35	5	31	22	NA	63	67	82	3	50	51	32	51	64	94	0	2	36	2
155	2	2	20	2	1	NA	NA	NA	2.5	2.3	0.6	1.7	15	35	35	5	31	22	NA	63	67	82	3	50	51	32	51	64	94	0	2	36	2
156	2	2	20	2	2	NA	NA	NA	2.5	2.3	0.6	1.7	15	35	35	5	31	22	NA	63	67	82	3	50	51	32	51	64	94	0	2	36	2
157	2	2	20	2	3	NA	NA	NA	2.5	2.3	0.6	1.7	15	35	35	5	31	22	NA	63	67	82	3	50	51	32	51	64	94	0	2	36	2
158	2	2	20	2	2	NA	NA	NA	2.5	2.3	0.6	1.7	15	35	35	5	31	22	NA	63	67	82	3	50	51	32	51	64	94	0	2	36	2
159	2	2	20	2	2	43	NA	NA	2.5	2.3	0.6	1.7	15	35	35	5	31	22	NA	63	67	82	3	50	51	32	51	64	94	0	2	36	2
160	2	2	20	2	1	NA	NA	NA	2.5	2.3	0.6	1.7	15	35	35	5	31	22	NA	63	67	82	3	50	51	32	51	64	94	0	2	36	2
161	2	2	20	2	1	59	NA	NA	2.5	2.3	0.6	1.7	15	35	35	5	31	22	NA	63	67	82	3	50	51	32	51	64	94	0	2	36	2
162	2	2	20	2	2	NA	NA	NA	2.5	2.3	0.6	1.7	15	35	35	5	31	22	NA	63	67	82	3	50	51	32	51	64	94	0	2	36	2
163	2	2	20	2	2	NA	NA	NA	2.5	2.3	0.6	1.7	15	35	35	5	31	22	NA	63	67	82	3	50	51	32	51	64	94	0	2	36	2
164	2	2	20	2	3	58	NA	NA	2.5	2.3	0.6	1.7	15	35	35	5	31	22	NA	63	67	82	3	50	51	32	51	64	94	0	2	36	2
165	2	2	20	2	2	NA	NA	NA	2.5	2.3	0.6	1.7	15	35	35	5	31	22	NA	63	67	82	3	50	51	32	51	64	94	0	2	36	2
166	2	2	20	2	3	NA	NA	NA	2.5	2.3	0.6	1.7	15	35	35	5	31	22	NA	63	67	82	3	50	51	32	51	64	94	0	2	36	2
167	2	2	20	2	2	47	NA	NA	2.5	2.3	0.6	1.7	15	35	35	5	31	22	NA	63	67	82	3	50	51	32	51	64	94	0	2	36	2
168	2	2	20	2	1	NA	NA	NA	2.5	2.3	0.6	1.7	15	35	35	5	31	22	NA	63	67	82	3	50	51	32	51	64	94	0	2	36	2
169	2	2	20	2	1	NA	NA	NA	2.5	2.3	0.6	1.7	15	35	35	5	31	22	NA	63	67	82	3	50	51	32	51	64	94	0	2	36	2
170	2	2	20	2	3	NA	NA	NA	2.5	2.3	0.6	1.7	15	35	35	5	31	22	NA	63	67	82	3	50	51	32	51	64	94	0	2	36	2
171	2	2	20	2	3	NA	NA	NA	2.5	2.3	0.6	1.7	15	35	35	5	31	22	NA	63	67	82	3	50	51	32	51	64	94	0	2	36	2
172	2	2	20	2	1	NA	NA	NA	2.5	2.3	0.6	1.7	15	35	35	5	31	22	NA	63	67	82	3	50	51	32	51	64	94	0	2	36	2
173	2	2	20	2	3	52	NA	NA	2.5	2.3	0.6	1.7	15	35	35	5	31	22	NA	63	67	82	3	50	51	32	51	64	94	0	2	36	2
174	2	2	20	2	1	61	NA	NA	2.5	2.3	0.6	1.7	15	35	35	5	31	22	NA	63	67	82	3	50	51	32	51	64	94	0	2	36	2
175	3	3	27	1	1	57	NA	0	1.7	2.6	1.1	0.8	10	37	40	13	68	29	31	76.3333333333333	75.3333333333333	95	18	50	60	47	50	90	64	0	20	6	0
176	3	3	27	1	2	52	57	0	1.7	2.6	1.1	0.8	10	37	40	13	68	29	31	76.3333333333333	75.3333333333333	95	18	50	60	47	50	90	64	0	20	6	0
177	3	3	27	1	3	15	66	0	1.7	2.6	1.1	0.8	10	37	40	13	68	29	31	76.3333333333333	75.3333333333333	95	18	50	60	47	50	90	64	0	20	6	0
178	3	3	27	1	2	NA	NA	1	1.7	2.6	1.1	0.8	10	37	40	13	68	29	31	76.3333333333333	75.3333333333333	95	18	50	60	47	50	90	64	0	20	6	0
179	3	3	27	1	1	NA	NA	0	1.7	2.6	1.1	0.8	10	37	40	13	68	29	31	76.3333333333333	75.3333333333333	95	18	50	60	47	50	90	64	0	20	6	0
180	3	3	27	1	2	NA	NA	1	1.7	2.6	1.1	0.8	10	37	40	13	68	29	31	76.3333333333333	75.3333333333333	95	18	50	60	47	50	90	64	0	20	6	0
181	3	3	27	1	1	NA	NA	0	1.7	2.6	1.1	0.8	10	37	40	13	68	29	31	76.3333333333333	75.3333333333333	95	18	50	60	47	50	90	64	0	20	6	0
182	3	3	27	1	2	NA	NA	1	1.7	2.6	1.1	0.8	10	37	40	13	68	29	31	76.3333333333333	75.3333333333333	95	18	50	60	47	50	90	64	0	20	6	0
183	3	3	27	1	3	NA	NA	1	1.7	2.6	1.1	0.8	10	37	40	13	68	29	31	76.3333333333333	75.3333333333333	95	18	50	60	47	50	90	64	0	20	6	0
184	3	3	27	1	1	NA	NA	0	1.7	2.6	1.1	0.8	10	37	40	13	68	29	31	76.3333333333333	75.3333333333333	95	18	50	60	47	50	90	64	0	20	6	0
185	3	3	27	1	3	NA	NA	1	1.7	2.6	1.1	0.8	10	37	40	13	68	29	31	76.3333333333333	75.3333333333333	95	18	50	60	47	50	90	64	0	20	6	0
186	3	3	27	1	3	NA	NA	0	1.7	2.6	1.1	0.8	10	37	40	13	68	29	31	76.3333333333333	75.3333333333333	95	18	50	60	47	50	90	64	0	20	6	0
187	3	3	27	1	1	-999	NA	0	1.7	2.6	1.1	0.8	10	37	40	13	68	29	31	76.3333333333333	75.3333333333333	95	18	50	60	47	50	90	64	0	20	6	0
188	3	3	27	1	3	34	NA	1	1.7	2.6	1.1	0.8	10	37	40	13	68	29	31	76.3333333333333	75.3333333333333	95	18	50	60	47	50	90	64	0	20	6	0
189	3	3	27	1	2	81	NA	0	1.7	2.6	1.1	0.8	10	37	40	13	68	29	31	76.3333333333333	75.3333333333333	95	18	50	60	47	50	90	64	0	20	6	0
190	3	3	27	1	3	NA	72	1	1.7	2.6	1.1	0.8	10	37	40	13	68	29	31	76.3333333333333	75.3333333333333	95	18	50	60	47	50	90	64	0	20	6	0
191	3	3	27	1	1	NA	NA	0	1.7	2.6	1.1	0.8	10	37	40	13	68	29	31	76.3333333333333	75.3333333333333	95	18	50	60	47	50	90	64	0	20	6	0
192	3	3	27	1	2	NA	76	1	1.7	2.6	1.1	0.8	10	37	40	13	68	29	31	76.3333333333333	75.3333333333333	95	18	50	60	47	50	90	64	0	20	6	0
193	3	3	27	1	2	NA	NA	1	1.7	2.6	1.1	0.8	10	37	40	13	68	29	31	76.3333333333333	75.3333333333333	95	18	50	60	47	50	90	64	0	20	6	0
194	3	3	27	1	3	NA	NA	0	1.7	2.6	1.1	0.8	10	37	40	13	68	29	31	76.3333333333333	75.3333333333333	95	18	50	60	47	50	90	64	0	20	6	0
195	3	3	27	1	2	NA	NA	1	1.7	2.6	1.1	0.8	10	37	40	13	68	29	31	76.3333333333333	75.3333333333333	95	18	50	60	47	50	90	64	0	20	6	0
196	3	3	27	1	3	NA	NA	1	1.7	2.6	1.1	0.8	10	37	40	13	68	29	31	76.3333333333333	75.3333333333333	95	18	50	60	47	50	90	64	0	20	6	0
197	3	3	27	1	3	74	NA	1	1.7	2.6	1.1	0.8	10	37	40	13	68	29	31	76.3333333333333	75.3333333333333	95	18	50	60	47	50	90	64	0	20	6	0
198	3	3	27	1	1	NA	NA	0	1.7	2.6	1.1	0.8	10	37	40	13	68	29	31	76.3333333333333	75.3333333333333	95	18	50	60	47	50	90	64	0	20	6	0
199	3	3	27	1	2	90	NA	0	1.7	2.6	1.1	0.8	10	37	40	13	68	29	31	76.3333333333333	75.3333333333333	95	18	50	60	47	50	90	64	0	20	6	0
200	3	3	27	1	1	NA	NA	0	1.7	2.6	1.1	0.8	10	37	40	13	68	29	31	76.3333333333333	75.3333333333333	95	18	50	60	47	50	90	64	0	20	6	0
201	3	3	27	1	1	9	NA	0	1.7	2.6	1.1	0.8	10	37	40	13	68	29	31	76.3333333333333	75.3333333333333	95	18	50	60	47	50	90	64	0	20	6	0
202	3	3	27	1	3	NA	NA	1	1.7	2.6	1.1	0.8	10	37	40	13	68	29	31	76.3333333333333	75.3333333333333	95	18	50	60	47	50	90	64	0	20	6	0
203	3	3	27	1	1	NA	NA	0	1.7	2.6	1.1	0.8	10	37	40	13	68	29	31	76.3333333333333	75.3333333333333	95	18	50	60	47	50	90	64	0	20	6	0
204	3	3	27	1	1	NA	NA	0	1.7	2.6	1.1	0.8	10	37	40	13	68	29	31	76.3333333333333	75.3333333333333	95	18	50	60	47	50	90	64	0	20	6	0
205	3	3	27	1	2	NA	NA	0	1.7	2.6	1.1	0.8	10	37	40	13	68	29	31	76.3333333333333	75.3333333333333	95	18	50	60	47	50	90	64	0	20	6	0
206	3	3	27	1	1	NA	NA	0	1.7	2.6	1.1	0.8	10	37	40	13	68	29	31	76.3333333333333	75.3333333333333	95	18	50	60	47	50	90	64	0	20	6	0
207	3	3	27	1	1	20	NA	0	1.7	2.6	1.1	0.8	10	37	40	13	68	29	31	76.3333333333333	75.3333333333333	95	18	50	60	47	50	90	64	0	20	6	0
208	3	3	27	1	2	NA	NA	1	1.7	2.6	1.1	0.8	10	37	40	13	68	29	31	76.3333333333333	75.3333333333333	95	18	50	60	47	50	90	64	0	20	6	0
209	3	3	27	1	3	NA	NA	0	1.7	2.6	1.1	0.8	10	37	40	13	68	29	31	76.3333333333333	75.3333333333333	95	18	50	60	47	50	90	64	0	20	6	0
210	3	3	27	1	2	NA	68	1	1.7	2.6	1.1	0.8	10	37	40	13	68	29	31	76.3333333333333	75.3333333333333	95	18	50	60	47	50	90	64	0	20	6	0
211	3	3	27	1	3	NA	68	1	1.7	2.6	1.1	0.8	10	37	40	13	68	29	31	76.3333333333333	75.3333333333333	95	18	50	60	47	50	90	64	0	20	6	0
212	3	3	27	1	1	NA	NA	0	1.7	2.6	1.1	0.8	10	37	40	13	68	29	31	76.3333333333333	75.3333333333333	95	18	50	60	47	50	90	64	0	20	6	0
213	3	3	27	1	2	83	NA	1	1.7	2.6	1.1	0.8	10	37	40	13	68	29	31	76.3333333333333	75.3333333333333	95	18	50	60	47	50	90	64	0	20	6	0
214	3	3	27	1	3	65	NA	1	1.7	2.6	1.1	0.8	10	37	40	13	68	29	31	76.3333333333333	75.3333333333333	95	18	50	60	47	50	90	64	0	20	6	0
215	3	3	27	1	1	NA	NA	0	1.7	2.6	1.1	0.8	10	37	40	13	68	29	31	76.3333333333333	75.3333333333333	95	18	50	60	47	50	90	64	0	20	6	0
216	3	3	27	1	1	NA	NA	0	1.7	2.6	1.1	0.8	10	37	40	13	68	29	31	76.3333333333333	75.3333333333333	95	18	50	60	47	50	90	64	0	20	6	0
217	3	3	27	1	2	NA	NA	0	1.7	2.6	1.1	0.8	10	37	40	13	68	29	31	76.3333333333333	75.3333333333333	95	18	50	60	47	50	90	64	0	20	6	0
218	3	3	27	1	3	NA	NA	1	1.7	2.6	1.1	0.8	10	37	40	13	68	29	31	76.3333333333333	75.3333333333333	95	18	50	60	47	50	90	64	0	20	6	0
219	3	3	27	1	2	NA	NA	1	1.7	2.6	1.1	0.8	10	37	40	13	68	29	31	76.3333333333333	75.3333333333333	95	18	50	60	47	50	90	64	0	20	6	0
220	3	3	27	1	3	NA	NA	1	1.7	2.6	1.1	0.8	10	37	40	13	68	29	31	76.3333333333333	75.3333333333333	95	18	50	60	47	50	90	64	0	20	6	0
221	3	3	27	1	1	10	NA	0	1.7	2.6	1.1	0.8	10	37	40	13	68	29	31	76.3333333333333	75.3333333333333	95	18	50	60	47	50	90	64	0	20	6	0
222	3	3	27	1	2	NA	NA	1	1.7	2.6	1.1	0.8	10	37	40	13	68	29	31	76.3333333333333	75.3333333333333	95	18	50	60	47	50	90	64	0	20	6	0
223	3	3	27	1	3	NA	NA	0	1.7	2.6	1.1	0.8	10	37	40	13	68	29	31	76.3333333333333	75.3333333333333	95	18	50	60	47	50	90	64	0	20	6	0
224	3	3	27	1	3	58	86	1	1.7	2.6	1.1	0.8	10	37	40	13	68	29	31	76.3333333333333	75.3333333333333	95	18	50	60	47	50	90	64	0	20	6	0
225	3	3	27	1	2	83	85	1	1.7	2.6	1.1	0.8	10	37	40	13	68	29	31	76.3333333333333	75.3333333333333	95	18	50	60	47	50	90	64	0	20	6	0
226	3	3	27	1	3	NA	NA	NA	1.7	2.6	1.1	0.8	10	37	40	13	68	29	31	76.3333333333333	75.3333333333333	95	18	50	60	47	50	90	64	0	20	6	0
227	3	3	27	1	1	NA	NA	NA	1.7	2.6	1.1	0.8	10	37	40	13	68	29	31	76.3333333333333	75.3333333333333	95	18	50	60	47	50	90	64	0	20	6	0
228	3	3	27	1	2	NA	NA	NA	1.7	2.6	1.1	0.8	10	37	40	13	68	29	31	76.3333333333333	75.3333333333333	95	18	50	60	47	50	90	64	0	20	6	0
229	3	3	27	1	3	NA	NA	NA	1.7	2.6	1.1	0.8	10	37	40	13	68	29	31	76.3333333333333	75.3333333333333	95	18	50	60	47	50	90	64	0	20	6	0
230	3	3	27	1	3	NA	NA	NA	1.7	2.6	1.1	0.8	10	37	40	13	68	29	31	76.3333333333333	75.3333333333333	95	18	50	60	47	50	90	64	0	20	6	0
231	3	3	27	1	2	NA	NA	NA	1.7	2.6	1.1	0.8	10	37	40	13	68	29	31	76.3333333333333	75.3333333333333	95	18	50	60	47	50	90	64	0	20	6	0
232	3	3	27	1	2	NA	NA	NA	1.7	2.6	1.1	0.8	10	37	40	13	68	29	31	76.3333333333333	75.3333333333333	95	18	50	60	47	50	90	64	0	20	6	0
233	3	3	27	1	1	NA	NA	NA	1.7	2.6	1.1	0.8	10	37	40	13	68	29	31	76.3333333333333	75.3333333333333	95	18	50	60	47	50	90	64	0	20	6	0
234	3	3	27	1	1	NA	NA	NA	1.7	2.6	1.1	0.8	10	37	40	13	68	29	31	76.3333333333333	75.3333333333333	95	18	50	60	47	50	90	64	0	20	6	0
235	3	3	27	1	2	90	NA	NA	1.7	2.6	1.1	0.8	10	37	40	13	68	29	31	76.3333333333333	75.3333333333333	95	18	50	60	47	50	90	64	0	20	6	0
236	3	3	27	1	3	56	NA	NA	1.7	2.6	1.1	0.8	10	37	40	13	68	29	31	76.3333333333333	75.3333333333333	95	18	50	60	47	50	90	64	0	20	6	0
237	3	3	27	1	3	NA	NA	NA	1.7	2.6	1.1	0.8	10	37	40	13	68	29	31	76.3333333333333	75.3333333333333	95	18	50	60	47	50	90	64	0	20	6	0
238	3	3	27	1	1	28	NA	NA	1.7	2.6	1.1	0.8	10	37	40	13	68	29	31	76.3333333333333	75.3333333333333	95	18	50	60	47	50	90	64	0	20	6	0
239	3	3	27	1	1	NA	NA	NA	1.7	2.6	1.1	0.8	10	37	40	13	68	29	31	76.3333333333333	75.3333333333333	95	18	50	60	47	50	90	64	0	20	6	0
240	3	3	27	1	3	NA	NA	NA	1.7	2.6	1.1	0.8	10	37	40	13	68	29	31	76.3333333333333	75.3333333333333	95	18	50	60	47	50	90	64	0	20	6	0
241	3	3	27	1	1	NA	NA	NA	1.7	2.6	1.1	0.8	10	37	40	13	68	29	31	76.3333333333333	75.3333333333333	95	18	50	60	47	50	90	64	0	20	6	0
242	3	3	27	1	2	NA	NA	NA	1.7	2.6	1.1	0.8	10	37	40	13	68	29	31	76.3333333333333	75.3333333333333	95	18	50	60	47	50	90	64	0	20	6	0
243	3	3	27	1	2	NA	NA	NA	1.7	2.6	1.1	0.8	10	37	40	13	68	29	31	76.3333333333333	75.3333333333333	95	18	50	60	47	50	90	64	0	20	6	0
244	3	3	27	1	1	NA	NA	NA	1.7	2.6	1.1	0.8	10	37	40	13	68	29	31	76.3333333333333	75.3333333333333	95	18	50	60	47	50	90	64	0	20	6	0
245	3	3	27	1	3	NA	NA	NA	1.7	2.6	1.1	0.8	10	37	40	13	68	29	31	76.3333333333333	75.3333333333333	95	18	50	60	47	50	90	64	0	20	6	0
246	3	3	27	1	3	39	NA	NA	1.7	2.6	1.1	0.8	10	37	40	13	68	29	31	76.3333333333333	75.3333333333333	95	18	50	60	47	50	90	64	0	20	6	0
247	3	3	27	1	2	NA	NA	NA	1.7	2.6	1.1	0.8	10	37	40	13	68	29	31	76.3333333333333	75.3333333333333	95	18	50	60	47	50	90	64	0	20	6	0
248	3	3	27	1	2	80	NA	NA	1.7	2.6	1.1	0.8	10	37	40	13	68	29	31	76.3333333333333	75.3333333333333	95	18	50	60	47	50	90	64	0	20	6	0
249	3	3	27	1	1	49	NA	NA	1.7	2.6	1.1	0.8	10	37	40	13	68	29	31	76.3333333333333	75.3333333333333	95	18	50	60	47	50	90	64	0	20	6	0
250	3	3	27	1	2	NA	NA	NA	1.7	2.6	1.1	0.8	10	37	40	13	68	29	31	76.3333333333333	75.3333333333333	95	18	50	60	47	50	90	64	0	20	6	0
251	3	3	27	1	3	NA	NA	NA	1.7	2.6	1.1	0.8	10	37	40	13	68	29	31	76.3333333333333	75.3333333333333	95	18	50	60	47	50	90	64	0	20	6	0
252	3	3	27	1	1	NA	NA	NA	1.7	2.6	1.1	0.8	10	37	40	13	68	29	31	76.3333333333333	75.3333333333333	95	18	50	60	47	50	90	64	0	20	6	0
253	3	3	27	1	1	NA	NA	NA	1.7	2.6	1.1	0.8	10	37	40	13	68	29	31	76.3333333333333	75.3333333333333	95	18	50	60	47	50	90	64	0	20	6	0
254	3	3	27	1	2	NA	NA	NA	1.7	2.6	1.1	0.8	10	37	40	13	68	29	31	76.3333333333333	75.3333333333333	95	18	50	60	47	50	90	64	0	20	6	0
255	3	3	27	1	3	NA	NA	NA	1.7	2.6	1.1	0.8	10	37	40	13	68	29	31	76.3333333333333	75.3333333333333	95	18	50	60	47	50	90	64	0	20	6	0
256	3	3	27	1	1	NA	NA	NA	1.7	2.6	1.1	0.8	10	37	40	13	68	29	31	76.3333333333333	75.3333333333333	95	18	50	60	47	50	90	64	0	20	6	0
257	3	3	27	1	3	NA	NA	NA	1.7	2.6	1.1	0.8	10	37	40	13	68	29	31	76.3333333333333	75.3333333333333	95	18	50	60	47	50	90	64	0	20	6	0
258	3	3	27	1	2	NA	NA	NA	1.7	2.6	1.1	0.8	10	37	40	13	68	29	31	76.3333333333333	75.3333333333333	95	18	50	60	47	50	90	64	0	20	6	0
259	3	3	27	1	3	46	NA	NA	1.7	2.6	1.1	0.8	10	37	40	13	68	29	31	76.3333333333333	75.3333333333333	95	18	50	60	47	50	90	64	0	20	6	0
260	3	3	27	1	2	75	NA	NA	1.7	2.6	1.1	0.8	10	37	40	13	68	29	31	76.3333333333333	75.3333333333333	95	18	50	60	47	50	90	64	0	20	6	0
261	3	3	27	1	1	44	NA	NA	1.7	2.6	1.1	0.8	10	37	40	13	68	29	31	76.3333333333333	75.3333333333333	95	18	50	60	47	50	90	64	0	20	6	0
262	4	4	23	2	1	42	NA	0	2.1	1.7	1.4	2.2	14	35	33	10	26	74	18	55	66	NA	3	53	68	17	51	NA	94	6	36	66	2
263	4	4	23	2	2	58	15	0	2.1	1.7	1.4	2.2	14	35	33	10	26	74	18	55	66	NA	3	53	68	17	51	NA	94	6	36	66	2
264	4	4	23	2	3	48	39	0	2.1	1.7	1.4	2.2	14	35	33	10	26	74	18	55	66	NA	3	53	68	17	51	NA	94	6	36	66	2
265	4	4	23	2	2	NA	NA	1	2.1	1.7	1.4	2.2	14	35	33	10	26	74	18	55	66	NA	3	53	68	17	51	NA	94	6	36	66	2
266	4	4	23	2	1	NA	NA	0	2.1	1.7	1.4	2.2	14	35	33	10	26	74	18	55	66	NA	3	53	68	17	51	NA	94	6	36	66	2
267	4	4	23	2	1	NA	NA	0	2.1	1.7	1.4	2.2	14	35	33	10	26	74	18	55	66	NA	3	53	68	17	51	NA	94	6	36	66	2
268	4	4	23	2	3	NA	NA	1	2.1	1.7	1.4	2.2	14	35	33	10	26	74	18	55	66	NA	3	53	68	17	51	NA	94	6	36	66	2
269	4	4	23	2	3	NA	NA	1	2.1	1.7	1.4	2.2	14	35	33	10	26	74	18	55	66	NA	3	53	68	17	51	NA	94	6	36	66	2
270	4	4	23	2	2	NA	NA	1	2.1	1.7	1.4	2.2	14	35	33	10	26	74	18	55	66	NA	3	53	68	17	51	NA	94	6	36	66	2
271	4	4	23	2	3	NA	NA	1	2.1	1.7	1.4	2.2	14	35	33	10	26	74	18	55	66	NA	3	53	68	17	51	NA	94	6	36	66	2
272	4	4	23	2	1	NA	NA	0	2.1	1.7	1.4	2.2	14	35	33	10	26	74	18	55	66	NA	3	53	68	17	51	NA	94	6	36	66	2
273	4	4	23	2	2	NA	NA	1	2.1	1.7	1.4	2.2	14	35	33	10	26	74	18	55	66	NA	3	53	68	17	51	NA	94	6	36	66	2
274	4	4	23	2	3	70	NA	0	2.1	1.7	1.4	2.2	14	35	33	10	26	74	18	55	66	NA	3	53	68	17	51	NA	94	6	36	66	2
275	4	4	23	2	2	52	NA	0	2.1	1.7	1.4	2.2	14	35	33	10	26	74	18	55	66	NA	3	53	68	17	51	NA	94	6	36	66	2
276	4	4	23	2	2	NA	NA	0	2.1	1.7	1.4	2.2	14	35	33	10	26	74	18	55	66	NA	3	53	68	17	51	NA	94	6	36	66	2
277	4	4	23	2	3	NA	61	1	2.1	1.7	1.4	2.2	14	35	33	10	26	74	18	55	66	NA	3	53	68	17	51	NA	94	6	36	66	2
278	4	4	23	2	2	NA	43	1	2.1	1.7	1.4	2.2	14	35	33	10	26	74	18	55	66	NA	3	53	68	17	51	NA	94	6	36	66	2
279	4	4	23	2	1	32	NA	0	2.1	1.7	1.4	2.2	14	35	33	10	26	74	18	55	66	NA	3	53	68	17	51	NA	94	6	36	66	2
280	4	4	23	2	1	NA	NA	0	2.1	1.7	1.4	2.2	14	35	33	10	26	74	18	55	66	NA	3	53	68	17	51	NA	94	6	36	66	2
281	4	4	23	2	2	NA	NA	1	2.1	1.7	1.4	2.2	14	35	33	10	26	74	18	55	66	NA	3	53	68	17	51	NA	94	6	36	66	2
282	4	4	23	2	1	NA	NA	0	2.1	1.7	1.4	2.2	14	35	33	10	26	74	18	55	66	NA	3	53	68	17	51	NA	94	6	36	66	2
283	4	4	23	2	3	NA	NA	1	2.1	1.7	1.4	2.2	14	35	33	10	26	74	18	55	66	NA	3	53	68	17	51	NA	94	6	36	66	2
284	4	4	23	2	3	NA	NA	0	2.1	1.7	1.4	2.2	14	35	33	10	26	74	18	55	66	NA	3	53	68	17	51	NA	94	6	36	66	2
285	4	4	23	2	1	NA	NA	0	2.1	1.7	1.4	2.2	14	35	33	10	26	74	18	55	66	NA	3	53	68	17	51	NA	94	6	36	66	2
286	4	4	23	2	2	52	NA	1	2.1	1.7	1.4	2.2	14	35	33	10	26	74	18	55	66	NA	3	53	68	17	51	NA	94	6	36	66	2
287	4	4	23	2	3	77	NA	1	2.1	1.7	1.4	2.2	14	35	33	10	26	74	18	55	66	NA	3	53	68	17	51	NA	94	6	36	66	2
288	4	4	23	2	1	-27	NA	0	2.1	1.7	1.4	2.2	14	35	33	10	26	74	18	55	66	NA	3	53	68	17	51	NA	94	6	36	66	2
289	4	4	23	2	1	NA	NA	0	2.1	1.7	1.4	2.2	14	35	33	10	26	74	18	55	66	NA	3	53	68	17	51	NA	94	6	36	66	2
290	4	4	23	2	3	NA	NA	1	2.1	1.7	1.4	2.2	14	35	33	10	26	74	18	55	66	NA	3	53	68	17	51	NA	94	6	36	66	2
291	4	4	23	2	1	NA	NA	0	2.1	1.7	1.4	2.2	14	35	33	10	26	74	18	55	66	NA	3	53	68	17	51	NA	94	6	36	66	2
292	4	4	23	2	1	NA	NA	0	2.1	1.7	1.4	2.2	14	35	33	10	26	74	18	55	66	NA	3	53	68	17	51	NA	94	6	36	66	2
293	4	4	23	2	3	NA	NA	0	2.1	1.7	1.4	2.2	14	35	33	10	26	74	18	55	66	NA	3	53	68	17	51	NA	94	6	36	66	2
294	4	4	23	2	2	NA	NA	1	2.1	1.7	1.4	2.2	14	35	33	10	26	74	18	55	66	NA	3	53	68	17	51	NA	94	6	36	66	2
295	4	4	23	2	3	NA	79	1	2.1	1.7	1.4	2.2	14	35	33	10	26	74	18	55	66	NA	3	53	68	17	51	NA	94	6	36	66	2
296	4	4	23	2	2	NA	62	1	2.1	1.7	1.4	2.2	14	35	33	10	26	74	18	55	66	NA	3	53	68	17	51	NA	94	6	36	66	2
297	4	4	23	2	2	NA	NA	0	2.1	1.7	1.4	2.2	14	35	33	10	26	74	18	55	66	NA	3	53	68	17	51	NA	94	6	36	66	2
298	4	4	23	2	1	27	NA	0	2.1	1.7	1.4	2.2	14	35	33	10	26	74	18	55	66	NA	3	53	68	17	51	NA	94	6	36	66	2
299	4	4	23	2	2	48	NA	1	2.1	1.7	1.4	2.2	14	35	33	10	26	74	18	55	66	NA	3	53	68	17	51	NA	94	6	36	66	2
300	4	4	23	2	2	NA	NA	1	2.1	1.7	1.4	2.2	14	35	33	10	26	74	18	55	66	NA	3	53	68	17	51	NA	94	6	36	66	2
301	4	4	23	2	3	76	NA	1	2.1	1.7	1.4	2.2	14	35	33	10	26	74	18	55	66	NA	3	53	68	17	51	NA	94	6	36	66	2
302	4	4	23	2	2	NA	NA	0	2.1	1.7	1.4	2.2	14	35	33	10	26	74	18	55	66	NA	3	53	68	17	51	NA	94	6	36	66	2
303	4	4	23	2	2	NA	NA	1	2.1	1.7	1.4	2.2	14	35	33	10	26	74	18	55	66	NA	3	53	68	17	51	NA	94	6	36	66	2
304	4	4	23	2	1	NA	NA	0	2.1	1.7	1.4	2.2	14	35	33	10	26	74	18	55	66	NA	3	53	68	17	51	NA	94	6	36	66	2
305	4	4	23	2	3	NA	NA	1	2.1	1.7	1.4	2.2	14	35	33	10	26	74	18	55	66	NA	3	53	68	17	51	NA	94	6	36	66	2
306	4	4	23	2	3	NA	NA	1	2.1	1.7	1.4	2.2	14	35	33	10	26	74	18	55	66	NA	3	53	68	17	51	NA	94	6	36	66	2
307	4	4	23	2	1	NA	NA	0	2.1	1.7	1.4	2.2	14	35	33	10	26	74	18	55	66	NA	3	53	68	17	51	NA	94	6	36	66	2
308	4	4	23	2	3	NA	NA	0	2.1	1.7	1.4	2.2	14	35	33	10	26	74	18	55	66	NA	3	53	68	17	51	NA	94	6	36	66	2
309	4	4	23	2	1	NA	NA	0	2.1	1.7	1.4	2.2	14	35	33	10	26	74	18	55	66	NA	3	53	68	17	51	NA	94	6	36	66	2
310	4	4	23	2	1	33	NA	0	2.1	1.7	1.4	2.2	14	35	33	10	26	74	18	55	66	NA	3	53	68	17	51	NA	94	6	36	66	2
311	4	4	23	2	3	70	58	1	2.1	1.7	1.4	2.2	14	35	33	10	26	74	18	55	66	NA	3	53	68	17	51	NA	94	6	36	66	2
312	4	4	23	2	2	47	60	1	2.1	1.7	1.4	2.2	14	35	33	10	26	74	18	55	66	NA	3	53	68	17	51	NA	94	6	36	66	2
313	4	4	23	2	3	NA	NA	NA	2.1	1.7	1.4	2.2	14	35	33	10	26	74	18	55	66	NA	3	53	68	17	51	NA	94	6	36	66	2
314	4	4	23	2	3	NA	NA	NA	2.1	1.7	1.4	2.2	14	35	33	10	26	74	18	55	66	NA	3	53	68	17	51	NA	94	6	36	66	2
315	4	4	23	2	2	NA	NA	NA	2.1	1.7	1.4	2.2	14	35	33	10	26	74	18	55	66	NA	3	53	68	17	51	NA	94	6	36	66	2
316	4	4	23	2	1	NA	NA	NA	2.1	1.7	1.4	2.2	14	35	33	10	26	74	18	55	66	NA	3	53	68	17	51	NA	94	6	36	66	2
317	4	4	23	2	1	NA	NA	NA	2.1	1.7	1.4	2.2	14	35	33	10	26	74	18	55	66	NA	3	53	68	17	51	NA	94	6	36	66	2
318	4	4	23	2	3	NA	NA	NA	2.1	1.7	1.4	2.2	14	35	33	10	26	74	18	55	66	NA	3	53	68	17	51	NA	94	6	36	66	2
319	4	4	23	2	1	NA	NA	NA	2.1	1.7	1.4	2.2	14	35	33	10	26	74	18	55	66	NA	3	53	68	17	51	NA	94	6	36	66	2
320	4	4	23	2	2	NA	NA	NA	2.1	1.7	1.4	2.2	14	35	33	10	26	74	18	55	66	NA	3	53	68	17	51	NA	94	6	36	66	2
321	4	4	23	2	1	29	NA	NA	2.1	1.7	1.4	2.2	14	35	33	10	26	74	18	55	66	NA	3	53	68	17	51	NA	94	6	36	66	2
322	4	4	23	2	1	NA	NA	NA	2.1	1.7	1.4	2.2	14	35	33	10	26	74	18	55	66	NA	3	53	68	17	51	NA	94	6	36	66	2
323	4	4	23	2	2	NA	NA	NA	2.1	1.7	1.4	2.2	14	35	33	10	26	74	18	55	66	NA	3	53	68	17	51	NA	94	6	36	66	2
324	4	4	23	2	3	64	NA	NA	2.1	1.7	1.4	2.2	14	35	33	10	26	74	18	55	66	NA	3	53	68	17	51	NA	94	6	36	66	2
325	4	4	23	2	2	51	NA	NA	2.1	1.7	1.4	2.2	14	35	33	10	26	74	18	55	66	NA	3	53	68	17	51	NA	94	6	36	66	2
326	4	4	23	2	3	NA	NA	NA	2.1	1.7	1.4	2.2	14	35	33	10	26	74	18	55	66	NA	3	53	68	17	51	NA	94	6	36	66	2
327	4	4	23	2	1	NA	NA	NA	2.1	1.7	1.4	2.2	14	35	33	10	26	74	18	55	66	NA	3	53	68	17	51	NA	94	6	36	66	2
328	4	4	23	2	3	NA	NA	NA	2.1	1.7	1.4	2.2	14	35	33	10	26	74	18	55	66	NA	3	53	68	17	51	NA	94	6	36	66	2
329	4	4	23	2	2	NA	NA	NA	2.1	1.7	1.4	2.2	14	35	33	10	26	74	18	55	66	NA	3	53	68	17	51	NA	94	6	36	66	2
330	4	4	23	2	2	NA	NA	NA	2.1	1.7	1.4	2.2	14	35	33	10	26	74	18	55	66	NA	3	53	68	17	51	NA	94	6	36	66	2
331	4	4	23	2	3	NA	NA	NA	2.1	1.7	1.4	2.2	14	35	33	10	26	74	18	55	66	NA	3	53	68	17	51	NA	94	6	36	66	2
332	4	4	23	2	2	NA	NA	NA	2.1	1.7	1.4	2.2	14	35	33	10	26	74	18	55	66	NA	3	53	68	17	51	NA	94	6	36	66	2
333	4	4	23	2	3	53	NA	NA	2.1	1.7	1.4	2.2	14	35	33	10	26	74	18	55	66	NA	3	53	68	17	51	NA	94	6	36	66	2
334	4	4	23	2	2	48	NA	NA	2.1	1.7	1.4	2.2	14	35	33	10	26	74	18	55	66	NA	3	53	68	17	51	NA	94	6	36	66	2
335	4	4	23	2	2	NA	NA	NA	2.1	1.7	1.4	2.2	14	35	33	10	26	74	18	55	66	NA	3	53	68	17	51	NA	94	6	36	66	2
336	4	4	23	2	1	NA	NA	NA	2.1	1.7	1.4	2.2	14	35	33	10	26	74	18	55	66	NA	3	53	68	17	51	NA	94	6	36	66	2
337	4	4	23	2	1	37	NA	NA	2.1	1.7	1.4	2.2	14	35	33	10	26	74	18	55	66	NA	3	53	68	17	51	NA	94	6	36	66	2
338	4	4	23	2	3	NA	NA	NA	2.1	1.7	1.4	2.2	14	35	33	10	26	74	18	55	66	NA	3	53	68	17	51	NA	94	6	36	66	2
339	4	4	23	2	2	NA	NA	NA	2.1	1.7	1.4	2.2	14	35	33	10	26	74	18	55	66	NA	3	53	68	17	51	NA	94	6	36	66	2
340	4	4	23	2	3	NA	NA	NA	2.1	1.7	1.4	2.2	14	35	33	10	26	74	18	55	66	NA	3	53	68	17	51	NA	94	6	36	66	2
341	4	4	23	2	3	NA	NA	NA	2.1	1.7	1.4	2.2	14	35	33	10	26	74	18	55	66	NA	3	53	68	17	51	NA	94	6	36	66	2
342	4	4	23	2	2	NA	NA	NA	2.1	1.7	1.4	2.2	14	35	33	10	26	74	18	55	66	NA	3	53	68	17	51	NA	94	6	36	66	2
343	4	4	23	2	1	NA	NA	NA	2.1	1.7	1.4	2.2	14	35	33	10	26	74	18	55	66	NA	3	53	68	17	51	NA	94	6	36	66	2
344	4	4	23	2	3	50	NA	NA	2.1	1.7	1.4	2.2	14	35	33	10	26	74	18	55	66	NA	3	53	68	17	51	NA	94	6	36	66	2
345	4	4	23	2	1	NA	NA	NA	2.1	1.7	1.4	2.2	14	35	33	10	26	74	18	55	66	NA	3	53	68	17	51	NA	94	6	36	66	2
346	4	4	23	2	2	48	NA	NA	2.1	1.7	1.4	2.2	14	35	33	10	26	74	18	55	66	NA	3	53	68	17	51	NA	94	6	36	66	2
347	4	4	23	2	1	NA	NA	NA	2.1	1.7	1.4	2.2	14	35	33	10	26	74	18	55	66	NA	3	53	68	17	51	NA	94	6	36	66	2
348	4	4	23	2	1	37	NA	NA	2.1	1.7	1.4	2.2	14	35	33	10	26	74	18	55	66	NA	3	53	68	17	51	NA	94	6	36	66	2
349	5	5	29	2	1	50	NA	0	0.4	1.3	1.1	0	11	29	30	4	16	38	37	68.6666666666667	75.3333333333333	NA	26	57	NA	85	51	NA	48	14	NA	-70	2
350	5	5	29	2	2	90	36	0	0.4	1.3	1.1	0	11	29	30	4	16	38	37	68.6666666666667	75.3333333333333	NA	26	57	NA	85	51	NA	48	14	NA	-70	2
351	5	5	29	2	3	50	64	0	0.4	1.3	1.1	0	11	29	30	4	16	38	37	68.6666666666667	75.3333333333333	NA	26	57	NA	85	51	NA	48	14	NA	-70	2
352	5	5	29	2	3	NA	NA	1	0.4	1.3	1.1	0	11	29	30	4	16	38	37	68.6666666666667	75.3333333333333	NA	26	57	NA	85	51	NA	48	14	NA	-70	2
353	5	5	29	2	1	NA	NA	0	0.4	1.3	1.1	0	11	29	30	4	16	38	37	68.6666666666667	75.3333333333333	NA	26	57	NA	85	51	NA	48	14	NA	-70	2
354	5	5	29	2	1	NA	NA	0	0.4	1.3	1.1	0	11	29	30	4	16	38	37	68.6666666666667	75.3333333333333	NA	26	57	NA	85	51	NA	48	14	NA	-70	2
355	5	5	29	2	2	NA	NA	1	0.4	1.3	1.1	0	11	29	30	4	16	38	37	68.6666666666667	75.3333333333333	NA	26	57	NA	85	51	NA	48	14	NA	-70	2
356	5	5	29	2	3	NA	NA	1	0.4	1.3	1.1	0	11	29	30	4	16	38	37	68.6666666666667	75.3333333333333	NA	26	57	NA	85	51	NA	48	14	NA	-70	2
357	5	5	29	2	2	NA	NA	1	0.4	1.3	1.1	0	11	29	30	4	16	38	37	68.6666666666667	75.3333333333333	NA	26	57	NA	85	51	NA	48	14	NA	-70	2
358	5	5	29	2	3	NA	NA	0	0.4	1.3	1.1	0	11	29	30	4	16	38	37	68.6666666666667	75.3333333333333	NA	26	57	NA	85	51	NA	48	14	NA	-70	2
359	5	5	29	2	1	NA	NA	0	0.4	1.3	1.1	0	11	29	30	4	16	38	37	68.6666666666667	75.3333333333333	NA	26	57	NA	85	51	NA	48	14	NA	-70	2
360	5	5	29	2	3	74	NA	1	0.4	1.3	1.1	0	11	29	30	4	16	38	37	68.6666666666667	75.3333333333333	NA	26	57	NA	85	51	NA	48	14	NA	-70	2
361	5	5	29	2	1	52	NA	0	0.4	1.3	1.1	0	11	29	30	4	16	38	37	68.6666666666667	75.3333333333333	NA	26	57	NA	85	51	NA	48	14	NA	-70	2
362	5	5	29	2	2	NA	NA	0	0.4	1.3	1.1	0	11	29	30	4	16	38	37	68.6666666666667	75.3333333333333	NA	26	57	NA	85	51	NA	48	14	NA	-70	2
363	5	5	29	2	2	83	NA	1	0.4	1.3	1.1	0	11	29	30	4	16	38	37	68.6666666666667	75.3333333333333	NA	26	57	NA	85	51	NA	48	14	NA	-70	2
364	5	5	29	2	3	NA	60	1	0.4	1.3	1.1	0	11	29	30	4	16	38	37	68.6666666666667	75.3333333333333	NA	26	57	NA	85	51	NA	48	14	NA	-70	2
365	5	5	29	2	3	NA	NA	0	0.4	1.3	1.1	0	11	29	30	4	16	38	37	68.6666666666667	75.3333333333333	NA	26	57	NA	85	51	NA	48	14	NA	-70	2
366	5	5	29	2	1	NA	NA	0	0.4	1.3	1.1	0	11	29	30	4	16	38	37	68.6666666666667	75.3333333333333	NA	26	57	NA	85	51	NA	48	14	NA	-70	2
367	5	5	29	2	1	NA	NA	0	0.4	1.3	1.1	0	11	29	30	4	16	38	37	68.6666666666667	75.3333333333333	NA	26	57	NA	85	51	NA	48	14	NA	-70	2
368	5	5	29	2	2	NA	NA	0	0.4	1.3	1.1	0	11	29	30	4	16	38	37	68.6666666666667	75.3333333333333	NA	26	57	NA	85	51	NA	48	14	NA	-70	2
369	5	5	29	2	3	NA	NA	1	0.4	1.3	1.1	0	11	29	30	4	16	38	37	68.6666666666667	75.3333333333333	NA	26	57	NA	85	51	NA	48	14	NA	-70	2
370	5	5	29	2	2	NA	72	1	0.4	1.3	1.1	0	11	29	30	4	16	38	37	68.6666666666667	75.3333333333333	NA	26	57	NA	85	51	NA	48	14	NA	-70	2
371	5	5	29	2	2	NA	NA	1	0.4	1.3	1.1	0	11	29	30	4	16	38	37	68.6666666666667	75.3333333333333	NA	26	57	NA	85	51	NA	48	14	NA	-70	2
372	5	5	29	2	1	NA	NA	0	0.4	1.3	1.1	0	11	29	30	4	16	38	37	68.6666666666667	75.3333333333333	NA	26	57	NA	85	51	NA	48	14	NA	-70	2
373	5	5	29	2	2	87	NA	1	0.4	1.3	1.1	0	11	29	30	4	16	38	37	68.6666666666667	75.3333333333333	NA	26	57	NA	85	51	NA	48	14	NA	-70	2
374	5	5	29	2	3	72	NA	1	0.4	1.3	1.1	0	11	29	30	4	16	38	37	68.6666666666667	75.3333333333333	NA	26	57	NA	85	51	NA	48	14	NA	-70	2
375	5	5	29	2	1	49	NA	0	0.4	1.3	1.1	0	11	29	30	4	16	38	37	68.6666666666667	75.3333333333333	NA	26	57	NA	85	51	NA	48	14	NA	-70	2
376	5	5	29	2	2	NA	NA	1	0.4	1.3	1.1	0	11	29	30	4	16	38	37	68.6666666666667	75.3333333333333	NA	26	57	NA	85	51	NA	48	14	NA	-70	2
377	5	5	29	2	1	NA	NA	0	0.4	1.3	1.1	0	11	29	30	4	16	38	37	68.6666666666667	75.3333333333333	NA	26	57	NA	85	51	NA	48	14	NA	-70	2
378	5	5	29	2	2	NA	66	1	0.4	1.3	1.1	0	11	29	30	4	16	38	37	68.6666666666667	75.3333333333333	NA	26	57	NA	85	51	NA	48	14	NA	-70	2
379	5	5	29	2	1	NA	NA	0	0.4	1.3	1.1	0	11	29	30	4	16	38	37	68.6666666666667	75.3333333333333	NA	26	57	NA	85	51	NA	48	14	NA	-70	2
380	5	5	29	2	2	NA	NA	1	0.4	1.3	1.1	0	11	29	30	4	16	38	37	68.6666666666667	75.3333333333333	NA	26	57	NA	85	51	NA	48	14	NA	-70	2
381	5	5	29	2	3	NA	NA	1	0.4	1.3	1.1	0	11	29	30	4	16	38	37	68.6666666666667	75.3333333333333	NA	26	57	NA	85	51	NA	48	14	NA	-70	2
382	5	5	29	2	3	NA	81	1	0.4	1.3	1.1	0	11	29	30	4	16	38	37	68.6666666666667	75.3333333333333	NA	26	57	NA	85	51	NA	48	14	NA	-70	2
383	5	5	29	2	1	NA	NA	0	0.4	1.3	1.1	0	11	29	30	4	16	38	37	68.6666666666667	75.3333333333333	NA	26	57	NA	85	51	NA	48	14	NA	-70	2
384	5	5	29	2	3	NA	NA	1	0.4	1.3	1.1	0	11	29	30	4	16	38	37	68.6666666666667	75.3333333333333	NA	26	57	NA	85	51	NA	48	14	NA	-70	2
385	5	5	29	2	2	71	NA	0	0.4	1.3	1.1	0	11	29	30	4	16	38	37	68.6666666666667	75.3333333333333	NA	26	57	NA	85	51	NA	48	14	NA	-70	2
386	5	5	29	2	3	87	NA	0	0.4	1.3	1.1	0	11	29	30	4	16	38	37	68.6666666666667	75.3333333333333	NA	26	57	NA	85	51	NA	48	14	NA	-70	2
387	5	5	29	2	2	NA	NA	1	0.4	1.3	1.1	0	11	29	30	4	16	38	37	68.6666666666667	75.3333333333333	NA	26	57	NA	85	51	NA	48	14	NA	-70	2
388	5	5	29	2	3	NA	NA	0	0.4	1.3	1.1	0	11	29	30	4	16	38	37	68.6666666666667	75.3333333333333	NA	26	57	NA	85	51	NA	48	14	NA	-70	2
389	5	5	29	2	3	NA	NA	1	0.4	1.3	1.1	0	11	29	30	4	16	38	37	68.6666666666667	75.3333333333333	NA	26	57	NA	85	51	NA	48	14	NA	-70	2
390	5	5	29	2	2	NA	NA	0	0.4	1.3	1.1	0	11	29	30	4	16	38	37	68.6666666666667	75.3333333333333	NA	26	57	NA	85	51	NA	48	14	NA	-70	2
391	5	5	29	2	1	0	NA	0	0.4	1.3	1.1	0	11	29	30	4	16	38	37	68.6666666666667	75.3333333333333	NA	26	57	NA	85	51	NA	48	14	NA	-70	2
392	5	5	29	2	3	NA	NA	1	0.4	1.3	1.1	0	11	29	30	4	16	38	37	68.6666666666667	75.3333333333333	NA	26	57	NA	85	51	NA	48	14	NA	-70	2
393	5	5	29	2	3	87	85	1	0.4	1.3	1.1	0	11	29	30	4	16	38	37	68.6666666666667	75.3333333333333	NA	26	57	NA	85	51	NA	48	14	NA	-70	2
394	5	5	29	2	2	NA	NA	1	0.4	1.3	1.1	0	11	29	30	4	16	38	37	68.6666666666667	75.3333333333333	NA	26	57	NA	85	51	NA	48	14	NA	-70	2
395	5	5	29	2	1	NA	NA	0	0.4	1.3	1.1	0	11	29	30	4	16	38	37	68.6666666666667	75.3333333333333	NA	26	57	NA	85	51	NA	48	14	NA	-70	2
396	5	5	29	2	2	73	68	1	0.4	1.3	1.1	0	11	29	30	4	16	38	37	68.6666666666667	75.3333333333333	NA	26	57	NA	85	51	NA	48	14	NA	-70	2
397	5	5	29	2	1	NA	NA	0	0.4	1.3	1.1	0	11	29	30	4	16	38	37	68.6666666666667	75.3333333333333	NA	26	57	NA	85	51	NA	48	14	NA	-70	2
398	5	5	29	2	1	NA	NA	0	0.4	1.3	1.1	0	11	29	30	4	16	38	37	68.6666666666667	75.3333333333333	NA	26	57	NA	85	51	NA	48	14	NA	-70	2
399	5	5	29	2	1	0	NA	0	0.4	1.3	1.1	0	11	29	30	4	16	38	37	68.6666666666667	75.3333333333333	NA	26	57	NA	85	51	NA	48	14	NA	-70	2
400	5	5	29	2	1	NA	NA	NA	0.4	1.3	1.1	0	11	29	30	4	16	38	37	68.6666666666667	75.3333333333333	NA	26	57	NA	85	51	NA	48	14	NA	-70	2
401	5	5	29	2	3	NA	NA	NA	0.4	1.3	1.1	0	11	29	30	4	16	38	37	68.6666666666667	75.3333333333333	NA	26	57	NA	85	51	NA	48	14	NA	-70	2
402	5	5	29	2	3	NA	NA	NA	0.4	1.3	1.1	0	11	29	30	4	16	38	37	68.6666666666667	75.3333333333333	NA	26	57	NA	85	51	NA	48	14	NA	-70	2
403	5	5	29	2	1	NA	NA	NA	0.4	1.3	1.1	0	11	29	30	4	16	38	37	68.6666666666667	75.3333333333333	NA	26	57	NA	85	51	NA	48	14	NA	-70	2
404	5	5	29	2	2	NA	NA	NA	0.4	1.3	1.1	0	11	29	30	4	16	38	37	68.6666666666667	75.3333333333333	NA	26	57	NA	85	51	NA	48	14	NA	-70	2
405	5	5	29	2	2	NA	NA	NA	0.4	1.3	1.1	0	11	29	30	4	16	38	37	68.6666666666667	75.3333333333333	NA	26	57	NA	85	51	NA	48	14	NA	-70	2
406	5	5	29	2	1	NA	NA	NA	0.4	1.3	1.1	0	11	29	30	4	16	38	37	68.6666666666667	75.3333333333333	NA	26	57	NA	85	51	NA	48	14	NA	-70	2
407	5	5	29	2	1	48	NA	NA	0.4	1.3	1.1	0	11	29	30	4	16	38	37	68.6666666666667	75.3333333333333	NA	26	57	NA	85	51	NA	48	14	NA	-70	2
408	5	5	29	2	2	NA	NA	NA	0.4	1.3	1.1	0	11	29	30	4	16	38	37	68.6666666666667	75.3333333333333	NA	26	57	NA	85	51	NA	48	14	NA	-70	2
409	5	5	29	2	3	NA	NA	NA	0.4	1.3	1.1	0	11	29	30	4	16	38	37	68.6666666666667	75.3333333333333	NA	26	57	NA	85	51	NA	48	14	NA	-70	2
410	5	5	29	2	2	70	NA	NA	0.4	1.3	1.1	0	11	29	30	4	16	38	37	68.6666666666667	75.3333333333333	NA	26	57	NA	85	51	NA	48	14	NA	-70	2
411	5	5	29	2	3	85	NA	NA	0.4	1.3	1.1	0	11	29	30	4	16	38	37	68.6666666666667	75.3333333333333	NA	26	57	NA	85	51	NA	48	14	NA	-70	2
412	5	5	29	2	2	NA	NA	NA	0.4	1.3	1.1	0	11	29	30	4	16	38	37	68.6666666666667	75.3333333333333	NA	26	57	NA	85	51	NA	48	14	NA	-70	2
413	5	5	29	2	3	NA	NA	NA	0.4	1.3	1.1	0	11	29	30	4	16	38	37	68.6666666666667	75.3333333333333	NA	26	57	NA	85	51	NA	48	14	NA	-70	2
414	5	5	29	2	3	NA	NA	NA	0.4	1.3	1.1	0	11	29	30	4	16	38	37	68.6666666666667	75.3333333333333	NA	26	57	NA	85	51	NA	48	14	NA	-70	2
415	5	5	29	2	2	NA	NA	NA	0.4	1.3	1.1	0	11	29	30	4	16	38	37	68.6666666666667	75.3333333333333	NA	26	57	NA	85	51	NA	48	14	NA	-70	2
416	5	5	29	2	1	NA	NA	NA	0.4	1.3	1.1	0	11	29	30	4	16	38	37	68.6666666666667	75.3333333333333	NA	26	57	NA	85	51	NA	48	14	NA	-70	2
417	5	5	29	2	1	NA	NA	NA	0.4	1.3	1.1	0	11	29	30	4	16	38	37	68.6666666666667	75.3333333333333	NA	26	57	NA	85	51	NA	48	14	NA	-70	2
418	5	5	29	2	2	NA	NA	NA	0.4	1.3	1.1	0	11	29	30	4	16	38	37	68.6666666666667	75.3333333333333	NA	26	57	NA	85	51	NA	48	14	NA	-70	2
419	5	5	29	2	3	NA	NA	NA	0.4	1.3	1.1	0	11	29	30	4	16	38	37	68.6666666666667	75.3333333333333	NA	26	57	NA	85	51	NA	48	14	NA	-70	2
420	5	5	29	2	2	73	NA	NA	0.4	1.3	1.1	0	11	29	30	4	16	38	37	68.6666666666667	75.3333333333333	NA	26	57	NA	85	51	NA	48	14	NA	-70	2
421	5	5	29	2	1	NA	NA	NA	0.4	1.3	1.1	0	11	29	30	4	16	38	37	68.6666666666667	75.3333333333333	NA	26	57	NA	85	51	NA	48	14	NA	-70	2
422	5	5	29	2	2	NA	NA	NA	0.4	1.3	1.1	0	11	29	30	4	16	38	37	68.6666666666667	75.3333333333333	NA	26	57	NA	85	51	NA	48	14	NA	-70	2
423	5	5	29	2	3	92	NA	NA	0.4	1.3	1.1	0	11	29	30	4	16	38	37	68.6666666666667	75.3333333333333	NA	26	57	NA	85	51	NA	48	14	NA	-70	2
424	5	5	29	2	3	NA	NA	NA	0.4	1.3	1.1	0	11	29	30	4	16	38	37	68.6666666666667	75.3333333333333	NA	26	57	NA	85	51	NA	48	14	NA	-70	2
425	5	5	29	2	1	0	NA	NA	0.4	1.3	1.1	0	11	29	30	4	16	38	37	68.6666666666667	75.3333333333333	NA	26	57	NA	85	51	NA	48	14	NA	-70	2
426	5	5	29	2	2	NA	NA	NA	0.4	1.3	1.1	0	11	29	30	4	16	38	37	68.6666666666667	75.3333333333333	NA	26	57	NA	85	51	NA	48	14	NA	-70	2
427	5	5	29	2	3	NA	NA	NA	0.4	1.3	1.1	0	11	29	30	4	16	38	37	68.6666666666667	75.3333333333333	NA	26	57	NA	85	51	NA	48	14	NA	-70	2
428	5	5	29	2	1	NA	NA	NA	0.4	1.3	1.1	0	11	29	30	4	16	38	37	68.6666666666667	75.3333333333333	NA	26	57	NA	85	51	NA	48	14	NA	-70	2
429	5	5	29	2	2	NA	NA	NA	0.4	1.3	1.1	0	11	29	30	4	16	38	37	68.6666666666667	75.3333333333333	NA	26	57	NA	85	51	NA	48	14	NA	-70	2
430	5	5	29	2	3	NA	NA	NA	0.4	1.3	1.1	0	11	29	30	4	16	38	37	68.6666666666667	75.3333333333333	NA	26	57	NA	85	51	NA	48	14	NA	-70	2
431	5	5	29	2	3	88	NA	NA	0.4	1.3	1.1	0	11	29	30	4	16	38	37	68.6666666666667	75.3333333333333	NA	26	57	NA	85	51	NA	48	14	NA	-70	2
432	5	5	29	2	1	NA	NA	NA	0.4	1.3	1.1	0	11	29	30	4	16	38	37	68.6666666666667	75.3333333333333	NA	26	57	NA	85	51	NA	48	14	NA	-70	2
433	5	5	29	2	2	76	NA	NA	0.4	1.3	1.1	0	11	29	30	4	16	38	37	68.6666666666667	75.3333333333333	NA	26	57	NA	85	51	NA	48	14	NA	-70	2
434	5	5	29	2	1	NA	NA	NA	0.4	1.3	1.1	0	11	29	30	4	16	38	37	68.6666666666667	75.3333333333333	NA	26	57	NA	85	51	NA	48	14	NA	-70	2
435	5	5	29	2	1	0	NA	NA	0.4	1.3	1.1	0	11	29	30	4	16	38	37	68.6666666666667	75.3333333333333	NA	26	57	NA	85	51	NA	48	14	NA	-70	2
436	6	7	21	2	1	56	NA	0	0.9	2.4	0.7	1.4	8	33	32	14	77	91	76	61.6666666666667	84	NA	41	37	50	50	51	NA	18	-26	0	0	2
437	6	7	21	2	2	50	56	0	0.9	2.4	0.7	1.4	8	33	32	14	77	91	76	61.6666666666667	84	NA	41	37	50	50	51	NA	18	-26	0	0	2
438	6	7	21	2	3	58	9	0	0.9	2.4	0.7	1.4	8	33	32	14	77	91	76	61.6666666666667	84	NA	41	37	50	50	51	NA	18	-26	0	0	2
439	6	7	21	2	1	NA	NA	0	0.9	2.4	0.7	1.4	8	33	32	14	77	91	76	61.6666666666667	84	NA	41	37	50	50	51	NA	18	-26	0	0	2
440	6	7	21	2	1	NA	NA	0	0.9	2.4	0.7	1.4	8	33	32	14	77	91	76	61.6666666666667	84	NA	41	37	50	50	51	NA	18	-26	0	0	2
441	6	7	21	2	3	NA	NA	1	0.9	2.4	0.7	1.4	8	33	32	14	77	91	76	61.6666666666667	84	NA	41	37	50	50	51	NA	18	-26	0	0	2
442	6	7	21	2	1	NA	NA	0	0.9	2.4	0.7	1.4	8	33	32	14	77	91	76	61.6666666666667	84	NA	41	37	50	50	51	NA	18	-26	0	0	2
443	6	7	21	2	3	NA	NA	1	0.9	2.4	0.7	1.4	8	33	32	14	77	91	76	61.6666666666667	84	NA	41	37	50	50	51	NA	18	-26	0	0	2
444	6	7	21	2	2	NA	NA	1	0.9	2.4	0.7	1.4	8	33	32	14	77	91	76	61.6666666666667	84	NA	41	37	50	50	51	NA	18	-26	0	0	2
445	6	7	21	2	3	NA	NA	0	0.9	2.4	0.7	1.4	8	33	32	14	77	91	76	61.6666666666667	84	NA	41	37	50	50	51	NA	18	-26	0	0	2
446	6	7	21	2	3	53	NA	1	0.9	2.4	0.7	1.4	8	33	32	14	77	91	76	61.6666666666667	84	NA	41	37	50	50	51	NA	18	-26	0	0	2
447	6	7	21	2	1	57	NA	0	0.9	2.4	0.7	1.4	8	33	32	14	77	91	76	61.6666666666667	84	NA	41	37	50	50	51	NA	18	-26	0	0	2
448	6	7	21	2	2	NA	NA	1	0.9	2.4	0.7	1.4	8	33	32	14	77	91	76	61.6666666666667	84	NA	41	37	50	50	51	NA	18	-26	0	0	2
449	6	7	21	2	2	NA	NA	1	0.9	2.4	0.7	1.4	8	33	32	14	77	91	76	61.6666666666667	84	NA	41	37	50	50	51	NA	18	-26	0	0	2
450	6	7	21	2	3	NA	NA	0	0.9	2.4	0.7	1.4	8	33	32	14	77	91	76	61.6666666666667	84	NA	41	37	50	50	51	NA	18	-26	0	0	2
451	6	7	21	2	3	NA	84	1	0.9	2.4	0.7	1.4	8	33	32	14	77	91	76	61.6666666666667	84	NA	41	37	50	50	51	NA	18	-26	0	0	2
452	6	7	21	2	1	NA	NA	0	0.9	2.4	0.7	1.4	8	33	32	14	77	91	76	61.6666666666667	84	NA	41	37	50	50	51	NA	18	-26	0	0	2
453	6	7	21	2	1	NA	NA	0	0.9	2.4	0.7	1.4	8	33	32	14	77	91	76	61.6666666666667	84	NA	41	37	50	50	51	NA	18	-26	0	0	2
454	6	7	21	2	2	51	NA	0	0.9	2.4	0.7	1.4	8	33	32	14	77	91	76	61.6666666666667	84	NA	41	37	50	50	51	NA	18	-26	0	0	2
455	6	7	21	2	1	NA	NA	0	0.9	2.4	0.7	1.4	8	33	32	14	77	91	76	61.6666666666667	84	NA	41	37	50	50	51	NA	18	-26	0	0	2
456	6	7	21	2	2	NA	50	1	0.9	2.4	0.7	1.4	8	33	32	14	77	91	76	61.6666666666667	84	NA	41	37	50	50	51	NA	18	-26	0	0	2
457	6	7	21	2	3	NA	NA	1	0.9	2.4	0.7	1.4	8	33	32	14	77	91	76	61.6666666666667	84	NA	41	37	50	50	51	NA	18	-26	0	0	2
458	6	7	21	2	3	66	NA	1	0.9	2.4	0.7	1.4	8	33	32	14	77	91	76	61.6666666666667	84	NA	41	37	50	50	51	NA	18	-26	0	0	2
459	6	7	21	2	2	NA	NA	1	0.9	2.4	0.7	1.4	8	33	32	14	77	91	76	61.6666666666667	84	NA	41	37	50	50	51	NA	18	-26	0	0	2
460	6	7	21	2	1	58	NA	0	0.9	2.4	0.7	1.4	8	33	32	14	77	91	76	61.6666666666667	84	NA	41	37	50	50	51	NA	18	-26	0	0	2
461	6	7	21	2	2	NA	NA	0	0.9	2.4	0.7	1.4	8	33	32	14	77	91	76	61.6666666666667	84	NA	41	37	50	50	51	NA	18	-26	0	0	2
462	6	7	21	2	2	55	NA	1	0.9	2.4	0.7	1.4	8	33	32	14	77	91	76	61.6666666666667	84	NA	41	37	50	50	51	NA	18	-26	0	0	2
463	6	7	21	2	2	NA	NA	1	0.9	2.4	0.7	1.4	8	33	32	14	77	91	76	61.6666666666667	84	NA	41	37	50	50	51	NA	18	-26	0	0	2
464	6	7	21	2	3	NA	NA	0	0.9	2.4	0.7	1.4	8	33	32	14	77	91	76	61.6666666666667	84	NA	41	37	50	50	51	NA	18	-26	0	0	2
465	6	7	21	2	2	NA	NA	0	0.9	2.4	0.7	1.4	8	33	32	14	77	91	76	61.6666666666667	84	NA	41	37	50	50	51	NA	18	-26	0	0	2
466	6	7	21	2	2	NA	71	1	0.9	2.4	0.7	1.4	8	33	32	14	77	91	76	61.6666666666667	84	NA	41	37	50	50	51	NA	18	-26	0	0	2
467	6	7	21	2	1	NA	NA	0	0.9	2.4	0.7	1.4	8	33	32	14	77	91	76	61.6666666666667	84	NA	41	37	50	50	51	NA	18	-26	0	0	2
468	6	7	21	2	2	55	NA	1	0.9	2.4	0.7	1.4	8	33	32	14	77	91	76	61.6666666666667	84	NA	41	37	50	50	51	NA	18	-26	0	0	2
469	6	7	21	2	1	NA	NA	0	0.9	2.4	0.7	1.4	8	33	32	14	77	91	76	61.6666666666667	84	NA	41	37	50	50	51	NA	18	-26	0	0	2
470	6	7	21	2	3	NA	NA	1	0.9	2.4	0.7	1.4	8	33	32	14	77	91	76	61.6666666666667	84	NA	41	37	50	50	51	NA	18	-26	0	0	2
471	6	7	21	2	2	NA	NA	1	0.9	2.4	0.7	1.4	8	33	32	14	77	91	76	61.6666666666667	84	NA	41	37	50	50	51	NA	18	-26	0	0	2
472	6	7	21	2	1	NA	NA	0	0.9	2.4	0.7	1.4	8	33	32	14	77	91	76	61.6666666666667	84	NA	41	37	50	50	51	NA	18	-26	0	0	2
473	6	7	21	2	3	NA	91	1	0.9	2.4	0.7	1.4	8	33	32	14	77	91	76	61.6666666666667	84	NA	41	37	50	50	51	NA	18	-26	0	0	2
474	6	7	21	2	3	52	NA	1	0.9	2.4	0.7	1.4	8	33	32	14	77	91	76	61.6666666666667	84	NA	41	37	50	50	51	NA	18	-26	0	0	2
475	6	7	21	2	1	54	NA	0	0.9	2.4	0.7	1.4	8	33	32	14	77	91	76	61.6666666666667	84	NA	41	37	50	50	51	NA	18	-26	0	0	2
476	6	7	21	2	2	NA	NA	0	0.9	2.4	0.7	1.4	8	33	32	14	77	91	76	61.6666666666667	84	NA	41	37	50	50	51	NA	18	-26	0	0	2
477	6	7	21	2	3	NA	NA	1	0.9	2.4	0.7	1.4	8	33	32	14	77	91	76	61.6666666666667	84	NA	41	37	50	50	51	NA	18	-26	0	0	2
478	6	7	21	2	3	NA	NA	1	0.9	2.4	0.7	1.4	8	33	32	14	77	91	76	61.6666666666667	84	NA	41	37	50	50	51	NA	18	-26	0	0	2
479	6	7	21	2	1	NA	NA	0	0.9	2.4	0.7	1.4	8	33	32	14	77	91	76	61.6666666666667	84	NA	41	37	50	50	51	NA	18	-26	0	0	2
480	6	7	21	2	1	NA	NA	0	0.9	2.4	0.7	1.4	8	33	32	14	77	91	76	61.6666666666667	84	NA	41	37	50	50	51	NA	18	-26	0	0	2
481	6	7	21	2	3	NA	NA	0	0.9	2.4	0.7	1.4	8	33	32	14	77	91	76	61.6666666666667	84	NA	41	37	50	50	51	NA	18	-26	0	0	2
482	6	7	21	2	2	NA	NA	1	0.9	2.4	0.7	1.4	8	33	32	14	77	91	76	61.6666666666667	84	NA	41	37	50	50	51	NA	18	-26	0	0	2
483	6	7	21	2	3	53	77	1	0.9	2.4	0.7	1.4	8	33	32	14	77	91	76	61.6666666666667	84	NA	41	37	50	50	51	NA	18	-26	0	0	2
484	6	7	21	2	1	NA	NA	0	0.9	2.4	0.7	1.4	8	33	32	14	77	91	76	61.6666666666667	84	NA	41	37	50	50	51	NA	18	-26	0	0	2
485	6	7	21	2	1	52	NA	0	0.9	2.4	0.7	1.4	8	33	32	14	77	91	76	61.6666666666667	84	NA	41	37	50	50	51	NA	18	-26	0	0	2
486	6	7	21	2	2	50	64	1	0.9	2.4	0.7	1.4	8	33	32	14	77	91	76	61.6666666666667	84	NA	41	37	50	50	51	NA	18	-26	0	0	2
487	6	7	21	2	2	NA	NA	NA	0.9	2.4	0.7	1.4	8	33	32	14	77	91	76	61.6666666666667	84	NA	41	37	50	50	51	NA	18	-26	0	0	2
488	6	7	21	2	2	NA	NA	NA	0.9	2.4	0.7	1.4	8	33	32	14	77	91	76	61.6666666666667	84	NA	41	37	50	50	51	NA	18	-26	0	0	2
489	6	7	21	2	3	NA	NA	NA	0.9	2.4	0.7	1.4	8	33	32	14	77	91	76	61.6666666666667	84	NA	41	37	50	50	51	NA	18	-26	0	0	2
490	6	7	21	2	3	NA	NA	NA	0.9	2.4	0.7	1.4	8	33	32	14	77	91	76	61.6666666666667	84	NA	41	37	50	50	51	NA	18	-26	0	0	2
491	6	7	21	2	1	NA	NA	NA	0.9	2.4	0.7	1.4	8	33	32	14	77	91	76	61.6666666666667	84	NA	41	37	50	50	51	NA	18	-26	0	0	2
492	6	7	21	2	1	NA	NA	NA	0.9	2.4	0.7	1.4	8	33	32	14	77	91	76	61.6666666666667	84	NA	41	37	50	50	51	NA	18	-26	0	0	2
493	6	7	21	2	3	NA	NA	NA	0.9	2.4	0.7	1.4	8	33	32	14	77	91	76	61.6666666666667	84	NA	41	37	50	50	51	NA	18	-26	0	0	2
494	6	7	21	2	3	50	NA	NA	0.9	2.4	0.7	1.4	8	33	32	14	77	91	76	61.6666666666667	84	NA	41	37	50	50	51	NA	18	-26	0	0	2
495	6	7	21	2	1	NA	NA	NA	0.9	2.4	0.7	1.4	8	33	32	14	77	91	76	61.6666666666667	84	NA	41	37	50	50	51	NA	18	-26	0	0	2
496	6	7	21	2	3	NA	NA	NA	0.9	2.4	0.7	1.4	8	33	32	14	77	91	76	61.6666666666667	84	NA	41	37	50	50	51	NA	18	-26	0	0	2
497	6	7	21	2	3	NA	NA	NA	0.9	2.4	0.7	1.4	8	33	32	14	77	91	76	61.6666666666667	84	NA	41	37	50	50	51	NA	18	-26	0	0	2
498	6	7	21	2	2	NA	NA	NA	0.9	2.4	0.7	1.4	8	33	32	14	77	91	76	61.6666666666667	84	NA	41	37	50	50	51	NA	18	-26	0	0	2
499	6	7	21	2	1	53	NA	NA	0.9	2.4	0.7	1.4	8	33	32	14	77	91	76	61.6666666666667	84	NA	41	37	50	50	51	NA	18	-26	0	0	2
500	6	7	21	2	2	50	NA	NA	0.9	2.4	0.7	1.4	8	33	32	14	77	91	76	61.6666666666667	84	NA	41	37	50	50	51	NA	18	-26	0	0	2
501	6	7	21	2	2	NA	NA	NA	0.9	2.4	0.7	1.4	8	33	32	14	77	91	76	61.6666666666667	84	NA	41	37	50	50	51	NA	18	-26	0	0	2
502	6	7	21	2	1	NA	NA	NA	0.9	2.4	0.7	1.4	8	33	32	14	77	91	76	61.6666666666667	84	NA	41	37	50	50	51	NA	18	-26	0	0	2
503	6	7	21	2	2	NA	NA	NA	0.9	2.4	0.7	1.4	8	33	32	14	77	91	76	61.6666666666667	84	NA	41	37	50	50	51	NA	18	-26	0	0	2
504	6	7	21	2	1	NA	NA	NA	0.9	2.4	0.7	1.4	8	33	32	14	77	91	76	61.6666666666667	84	NA	41	37	50	50	51	NA	18	-26	0	0	2
505	6	7	21	2	1	NA	NA	NA	0.9	2.4	0.7	1.4	8	33	32	14	77	91	76	61.6666666666667	84	NA	41	37	50	50	51	NA	18	-26	0	0	2
506	6	7	21	2	2	NA	NA	NA	0.9	2.4	0.7	1.4	8	33	32	14	77	91	76	61.6666666666667	84	NA	41	37	50	50	51	NA	18	-26	0	0	2
507	6	7	21	2	1	49	NA	NA	0.9	2.4	0.7	1.4	8	33	32	14	77	91	76	61.6666666666667	84	NA	41	37	50	50	51	NA	18	-26	0	0	2
508	6	7	21	2	2	53	NA	NA	0.9	2.4	0.7	1.4	8	33	32	14	77	91	76	61.6666666666667	84	NA	41	37	50	50	51	NA	18	-26	0	0	2
509	6	7	21	2	3	NA	NA	NA	0.9	2.4	0.7	1.4	8	33	32	14	77	91	76	61.6666666666667	84	NA	41	37	50	50	51	NA	18	-26	0	0	2
510	6	7	21	2	2	NA	NA	NA	0.9	2.4	0.7	1.4	8	33	32	14	77	91	76	61.6666666666667	84	NA	41	37	50	50	51	NA	18	-26	0	0	2
511	6	7	21	2	1	NA	NA	NA	0.9	2.4	0.7	1.4	8	33	32	14	77	91	76	61.6666666666667	84	NA	41	37	50	50	51	NA	18	-26	0	0	2
512	6	7	21	2	2	NA	NA	NA	0.9	2.4	0.7	1.4	8	33	32	14	77	91	76	61.6666666666667	84	NA	41	37	50	50	51	NA	18	-26	0	0	2
513	6	7	21	2	3	50	NA	NA	0.9	2.4	0.7	1.4	8	33	32	14	77	91	76	61.6666666666667	84	NA	41	37	50	50	51	NA	18	-26	0	0	2
514	6	7	21	2	1	NA	NA	NA	0.9	2.4	0.7	1.4	8	33	32	14	77	91	76	61.6666666666667	84	NA	41	37	50	50	51	NA	18	-26	0	0	2
515	6	7	21	2	2	NA	NA	NA	0.9	2.4	0.7	1.4	8	33	32	14	77	91	76	61.6666666666667	84	NA	41	37	50	50	51	NA	18	-26	0	0	2
516	6	7	21	2	3	NA	NA	NA	0.9	2.4	0.7	1.4	8	33	32	14	77	91	76	61.6666666666667	84	NA	41	37	50	50	51	NA	18	-26	0	0	2
517	6	7	21	2	1	NA	NA	NA	0.9	2.4	0.7	1.4	8	33	32	14	77	91	76	61.6666666666667	84	NA	41	37	50	50	51	NA	18	-26	0	0	2
518	6	7	21	2	3	NA	NA	NA	0.9	2.4	0.7	1.4	8	33	32	14	77	91	76	61.6666666666667	84	NA	41	37	50	50	51	NA	18	-26	0	0	2
519	6	7	21	2	3	NA	NA	NA	0.9	2.4	0.7	1.4	8	33	32	14	77	91	76	61.6666666666667	84	NA	41	37	50	50	51	NA	18	-26	0	0	2
520	6	7	21	2	1	52	NA	NA	0.9	2.4	0.7	1.4	8	33	32	14	77	91	76	61.6666666666667	84	NA	41	37	50	50	51	NA	18	-26	0	0	2
521	6	7	21	2	2	52	NA	NA	0.9	2.4	0.7	1.4	8	33	32	14	77	91	76	61.6666666666667	84	NA	41	37	50	50	51	NA	18	-26	0	0	2
522	6	7	21	2	3	52	NA	NA	0.9	2.4	0.7	1.4	8	33	32	14	77	91	76	61.6666666666667	84	NA	41	37	50	50	51	NA	18	-26	0	0	2
523	7	8	26	2	1	50	NA	0	0.9	2.4	0.7	1.4	8	33	32	14	22	18	21	61.6666666666667	44.6666666666667	61	28	48	40	71	52	22	44	-4	-20	-42	4
524	7	8	26	2	2	50	36	0	0.9	2.4	0.7	1.4	8	33	32	14	22	18	21	61.6666666666667	44.6666666666667	61	28	48	40	71	52	22	44	-4	-20	-42	4
525	7	8	26	2	3	45	56	0	0.9	2.4	0.7	1.4	8	33	32	14	22	18	21	61.6666666666667	44.6666666666667	61	28	48	40	71	52	22	44	-4	-20	-42	4
526	7	8	26	2	2	NA	NA	1	0.9	2.4	0.7	1.4	8	33	32	14	22	18	21	61.6666666666667	44.6666666666667	61	28	48	40	71	52	22	44	-4	-20	-42	4
527	7	8	26	2	3	NA	NA	1	0.9	2.4	0.7	1.4	8	33	32	14	22	18	21	61.6666666666667	44.6666666666667	61	28	48	40	71	52	22	44	-4	-20	-42	4
528	7	8	26	2	1	NA	NA	0	0.9	2.4	0.7	1.4	8	33	32	14	22	18	21	61.6666666666667	44.6666666666667	61	28	48	40	71	52	22	44	-4	-20	-42	4
529	7	8	26	2	1	NA	NA	0	0.9	2.4	0.7	1.4	8	33	32	14	22	18	21	61.6666666666667	44.6666666666667	61	28	48	40	71	52	22	44	-4	-20	-42	4
530	7	8	26	2	2	NA	NA	1	0.9	2.4	0.7	1.4	8	33	32	14	22	18	21	61.6666666666667	44.6666666666667	61	28	48	40	71	52	22	44	-4	-20	-42	4
531	7	8	26	2	2	NA	NA	1	0.9	2.4	0.7	1.4	8	33	32	14	22	18	21	61.6666666666667	44.6666666666667	61	28	48	40	71	52	22	44	-4	-20	-42	4
532	7	8	26	2	3	NA	NA	0	0.9	2.4	0.7	1.4	8	33	32	14	22	18	21	61.6666666666667	44.6666666666667	61	28	48	40	71	52	22	44	-4	-20	-42	4
533	7	8	26	2	1	NA	NA	0	0.9	2.4	0.7	1.4	8	33	32	14	22	18	21	61.6666666666667	44.6666666666667	61	28	48	40	71	52	22	44	-4	-20	-42	4
534	7	8	26	2	3	NA	NA	1	0.9	2.4	0.7	1.4	8	33	32	14	22	18	21	61.6666666666667	44.6666666666667	61	28	48	40	71	52	22	44	-4	-20	-42	4
535	7	8	26	2	2	50	NA	0	0.9	2.4	0.7	1.4	8	33	32	14	22	18	21	61.6666666666667	44.6666666666667	61	28	48	40	71	52	22	44	-4	-20	-42	4
536	7	8	26	2	3	48	NA	1	0.9	2.4	0.7	1.4	8	33	32	14	22	18	21	61.6666666666667	44.6666666666667	61	28	48	40	71	52	22	44	-4	-20	-42	4
537	7	8	26	2	3	NA	50	1	0.9	2.4	0.7	1.4	8	33	32	14	22	18	21	61.6666666666667	44.6666666666667	61	28	48	40	71	52	22	44	-4	-20	-42	4
538	7	8	26	2	1	50	NA	0	0.9	2.4	0.7	1.4	8	33	32	14	22	18	21	61.6666666666667	44.6666666666667	61	28	48	40	71	52	22	44	-4	-20	-42	4
539	7	8	26	2	2	NA	55	1	0.9	2.4	0.7	1.4	8	33	32	14	22	18	21	61.6666666666667	44.6666666666667	61	28	48	40	71	52	22	44	-4	-20	-42	4
540	7	8	26	2	2	NA	NA	0	0.9	2.4	0.7	1.4	8	33	32	14	22	18	21	61.6666666666667	44.6666666666667	61	28	48	40	71	52	22	44	-4	-20	-42	4
541	7	8	26	2	1	NA	NA	0	0.9	2.4	0.7	1.4	8	33	32	14	22	18	21	61.6666666666667	44.6666666666667	61	28	48	40	71	52	22	44	-4	-20	-42	4
542	7	8	26	2	3	NA	NA	1	0.9	2.4	0.7	1.4	8	33	32	14	22	18	21	61.6666666666667	44.6666666666667	61	28	48	40	71	52	22	44	-4	-20	-42	4
543	7	8	26	2	3	NA	NA	1	0.9	2.4	0.7	1.4	8	33	32	14	22	18	21	61.6666666666667	44.6666666666667	61	28	48	40	71	52	22	44	-4	-20	-42	4
544	7	8	26	2	1	NA	NA	0	0.9	2.4	0.7	1.4	8	33	32	14	22	18	21	61.6666666666667	44.6666666666667	61	28	48	40	71	52	22	44	-4	-20	-42	4
545	7	8	26	2	1	NA	NA	0	0.9	2.4	0.7	1.4	8	33	32	14	22	18	21	61.6666666666667	44.6666666666667	61	28	48	40	71	52	22	44	-4	-20	-42	4
546	7	8	26	2	2	NA	NA	1	0.9	2.4	0.7	1.4	8	33	32	14	22	18	21	61.6666666666667	44.6666666666667	61	28	48	40	71	52	22	44	-4	-20	-42	4
547	7	8	26	2	2	50	NA	1	0.9	2.4	0.7	1.4	8	33	32	14	22	18	21	61.6666666666667	44.6666666666667	61	28	48	40	71	52	22	44	-4	-20	-42	4
548	7	8	26	2	3	50	NA	0	0.9	2.4	0.7	1.4	8	33	32	14	22	18	21	61.6666666666667	44.6666666666667	61	28	48	40	71	52	22	44	-4	-20	-42	4
549	7	8	26	2	1	49	NA	0	0.9	2.4	0.7	1.4	8	33	32	14	22	18	21	61.6666666666667	44.6666666666667	61	28	48	40	71	52	22	44	-4	-20	-42	4
550	7	8	26	2	3	NA	NA	1	0.9	2.4	0.7	1.4	8	33	32	14	22	18	21	61.6666666666667	44.6666666666667	61	28	48	40	71	52	22	44	-4	-20	-42	4
551	7	8	26	2	1	NA	NA	0	0.9	2.4	0.7	1.4	8	33	32	14	22	18	21	61.6666666666667	44.6666666666667	61	28	48	40	71	52	22	44	-4	-20	-42	4
552	7	8	26	2	3	NA	26	1	0.9	2.4	0.7	1.4	8	33	32	14	22	18	21	61.6666666666667	44.6666666666667	61	28	48	40	71	52	22	44	-4	-20	-42	4
553	7	8	26	2	2	NA	NA	1	0.9	2.4	0.7	1.4	8	33	32	14	22	18	21	61.6666666666667	44.6666666666667	61	28	48	40	71	52	22	44	-4	-20	-42	4
554	7	8	26	2	3	NA	NA	1	0.9	2.4	0.7	1.4	8	33	32	14	22	18	21	61.6666666666667	44.6666666666667	61	28	48	40	71	52	22	44	-4	-20	-42	4
555	7	8	26	2	2	NA	72	1	0.9	2.4	0.7	1.4	8	33	32	14	22	18	21	61.6666666666667	44.6666666666667	61	28	48	40	71	52	22	44	-4	-20	-42	4
556	7	8	26	2	1	NA	NA	0	0.9	2.4	0.7	1.4	8	33	32	14	22	18	21	61.6666666666667	44.6666666666667	61	28	48	40	71	52	22	44	-4	-20	-42	4
557	7	8	26	2	3	50	NA	0	0.9	2.4	0.7	1.4	8	33	32	14	22	18	21	61.6666666666667	44.6666666666667	61	28	48	40	71	52	22	44	-4	-20	-42	4
558	7	8	26	2	3	NA	NA	1	0.9	2.4	0.7	1.4	8	33	32	14	22	18	21	61.6666666666667	44.6666666666667	61	28	48	40	71	52	22	44	-4	-20	-42	4
559	7	8	26	2	2	NA	NA	1	0.9	2.4	0.7	1.4	8	33	32	14	22	18	21	61.6666666666667	44.6666666666667	61	28	48	40	71	52	22	44	-4	-20	-42	4
560	7	8	26	2	2	51	NA	0	0.9	2.4	0.7	1.4	8	33	32	14	22	18	21	61.6666666666667	44.6666666666667	61	28	48	40	71	52	22	44	-4	-20	-42	4
561	7	8	26	2	3	NA	NA	1	0.9	2.4	0.7	1.4	8	33	32	14	22	18	21	61.6666666666667	44.6666666666667	61	28	48	40	71	52	22	44	-4	-20	-42	4
562	7	8	26	2	2	NA	NA	0	0.9	2.4	0.7	1.4	8	33	32	14	22	18	21	61.6666666666667	44.6666666666667	61	28	48	40	71	52	22	44	-4	-20	-42	4
563	7	8	26	2	1	NA	NA	0	0.9	2.4	0.7	1.4	8	33	32	14	22	18	21	61.6666666666667	44.6666666666667	61	28	48	40	71	52	22	44	-4	-20	-42	4
564	7	8	26	2	1	48	NA	0	0.9	2.4	0.7	1.4	8	33	32	14	22	18	21	61.6666666666667	44.6666666666667	61	28	48	40	71	52	22	44	-4	-20	-42	4
565	7	8	26	2	3	NA	NA	0	0.9	2.4	0.7	1.4	8	33	32	14	22	18	21	61.6666666666667	44.6666666666667	61	28	48	40	71	52	22	44	-4	-20	-42	4
566	7	8	26	2	1	NA	NA	0	0.9	2.4	0.7	1.4	8	33	32	14	22	18	21	61.6666666666667	44.6666666666667	61	28	48	40	71	52	22	44	-4	-20	-42	4
567	7	8	26	2	3	50	58	1	0.9	2.4	0.7	1.4	8	33	32	14	22	18	21	61.6666666666667	44.6666666666667	61	28	48	40	71	52	22	44	-4	-20	-42	4
568	7	8	26	2	2	NA	NA	1	0.9	2.4	0.7	1.4	8	33	32	14	22	18	21	61.6666666666667	44.6666666666667	61	28	48	40	71	52	22	44	-4	-20	-42	4
569	7	8	26	2	1	NA	NA	0	0.9	2.4	0.7	1.4	8	33	32	14	22	18	21	61.6666666666667	44.6666666666667	61	28	48	40	71	52	22	44	-4	-20	-42	4
570	7	8	26	2	1	NA	NA	0	0.9	2.4	0.7	1.4	8	33	32	14	22	18	21	61.6666666666667	44.6666666666667	61	28	48	40	71	52	22	44	-4	-20	-42	4
571	7	8	26	2	2	NA	NA	1	0.9	2.4	0.7	1.4	8	33	32	14	22	18	21	61.6666666666667	44.6666666666667	61	28	48	40	71	52	22	44	-4	-20	-42	4
572	7	8	26	2	1	49	NA	0	0.9	2.4	0.7	1.4	8	33	32	14	22	18	21	61.6666666666667	44.6666666666667	61	28	48	40	71	52	22	44	-4	-20	-42	4
573	7	8	26	2	2	50	58	1	0.9	2.4	0.7	1.4	8	33	32	14	22	18	21	61.6666666666667	44.6666666666667	61	28	48	40	71	52	22	44	-4	-20	-42	4
574	7	8	26	2	1	NA	NA	NA	0.9	2.4	0.7	1.4	8	33	32	14	22	18	21	61.6666666666667	44.6666666666667	61	28	48	40	71	52	22	44	-4	-20	-42	4
575	7	8	26	2	1	NA	NA	NA	0.9	2.4	0.7	1.4	8	33	32	14	22	18	21	61.6666666666667	44.6666666666667	61	28	48	40	71	52	22	44	-4	-20	-42	4
576	7	8	26	2	2	NA	NA	NA	0.9	2.4	0.7	1.4	8	33	32	14	22	18	21	61.6666666666667	44.6666666666667	61	28	48	40	71	52	22	44	-4	-20	-42	4
577	7	8	26	2	1	NA	NA	NA	0.9	2.4	0.7	1.4	8	33	32	14	22	18	21	61.6666666666667	44.6666666666667	61	28	48	40	71	52	22	44	-4	-20	-42	4
578	7	8	26	2	1	50	NA	NA	0.9	2.4	0.7	1.4	8	33	32	14	22	18	21	61.6666666666667	44.6666666666667	61	28	48	40	71	52	22	44	-4	-20	-42	4
579	7	8	26	2	3	NA	NA	NA	0.9	2.4	0.7	1.4	8	33	32	14	22	18	21	61.6666666666667	44.6666666666667	61	28	48	40	71	52	22	44	-4	-20	-42	4
580	7	8	26	2	2	NA	NA	NA	0.9	2.4	0.7	1.4	8	33	32	14	22	18	21	61.6666666666667	44.6666666666667	61	28	48	40	71	52	22	44	-4	-20	-42	4
581	7	8	26	2	2	NA	NA	NA	0.9	2.4	0.7	1.4	8	33	32	14	22	18	21	61.6666666666667	44.6666666666667	61	28	48	40	71	52	22	44	-4	-20	-42	4
582	7	8	26	2	1	NA	NA	NA	0.9	2.4	0.7	1.4	8	33	32	14	22	18	21	61.6666666666667	44.6666666666667	61	28	48	40	71	52	22	44	-4	-20	-42	4
583	7	8	26	2	2	59	NA	NA	0.9	2.4	0.7	1.4	8	33	32	14	22	18	21	61.6666666666667	44.6666666666667	61	28	48	40	71	52	22	44	-4	-20	-42	4
584	7	8	26	2	3	NA	NA	NA	0.9	2.4	0.7	1.4	8	33	32	14	22	18	21	61.6666666666667	44.6666666666667	61	28	48	40	71	52	22	44	-4	-20	-42	4
585	7	8	26	2	3	NA	NA	NA	0.9	2.4	0.7	1.4	8	33	32	14	22	18	21	61.6666666666667	44.6666666666667	61	28	48	40	71	52	22	44	-4	-20	-42	4
586	7	8	26	2	2	NA	NA	NA	0.9	2.4	0.7	1.4	8	33	32	14	22	18	21	61.6666666666667	44.6666666666667	61	28	48	40	71	52	22	44	-4	-20	-42	4
587	7	8	26	2	1	NA	NA	NA	0.9	2.4	0.7	1.4	8	33	32	14	22	18	21	61.6666666666667	44.6666666666667	61	28	48	40	71	52	22	44	-4	-20	-42	4
588	7	8	26	2	3	46	NA	NA	0.9	2.4	0.7	1.4	8	33	32	14	22	18	21	61.6666666666667	44.6666666666667	61	28	48	40	71	52	22	44	-4	-20	-42	4
589	7	8	26	2	3	NA	NA	NA	0.9	2.4	0.7	1.4	8	33	32	14	22	18	21	61.6666666666667	44.6666666666667	61	28	48	40	71	52	22	44	-4	-20	-42	4
590	7	8	26	2	2	NA	NA	NA	0.9	2.4	0.7	1.4	8	33	32	14	22	18	21	61.6666666666667	44.6666666666667	61	28	48	40	71	52	22	44	-4	-20	-42	4
591	7	8	26	2	3	NA	NA	NA	0.9	2.4	0.7	1.4	8	33	32	14	22	18	21	61.6666666666667	44.6666666666667	61	28	48	40	71	52	22	44	-4	-20	-42	4
592	7	8	26	2	1	NA	NA	NA	0.9	2.4	0.7	1.4	8	33	32	14	22	18	21	61.6666666666667	44.6666666666667	61	28	48	40	71	52	22	44	-4	-20	-42	4
593	7	8	26	2	2	NA	NA	NA	0.9	2.4	0.7	1.4	8	33	32	14	22	18	21	61.6666666666667	44.6666666666667	61	28	48	40	71	52	22	44	-4	-20	-42	4
594	7	8	26	2	3	NA	NA	NA	0.9	2.4	0.7	1.4	8	33	32	14	22	18	21	61.6666666666667	44.6666666666667	61	28	48	40	71	52	22	44	-4	-20	-42	4
595	7	8	26	2	1	50	NA	NA	0.9	2.4	0.7	1.4	8	33	32	14	22	18	21	61.6666666666667	44.6666666666667	61	28	48	40	71	52	22	44	-4	-20	-42	4
596	7	8	26	2	2	56	NA	NA	0.9	2.4	0.7	1.4	8	33	32	14	22	18	21	61.6666666666667	44.6666666666667	61	28	48	40	71	52	22	44	-4	-20	-42	4
597	7	8	26	2	2	NA	NA	NA	0.9	2.4	0.7	1.4	8	33	32	14	22	18	21	61.6666666666667	44.6666666666667	61	28	48	40	71	52	22	44	-4	-20	-42	4
598	7	8	26	2	1	NA	NA	NA	0.9	2.4	0.7	1.4	8	33	32	14	22	18	21	61.6666666666667	44.6666666666667	61	28	48	40	71	52	22	44	-4	-20	-42	4
599	7	8	26	2	2	NA	NA	NA	0.9	2.4	0.7	1.4	8	33	32	14	22	18	21	61.6666666666667	44.6666666666667	61	28	48	40	71	52	22	44	-4	-20	-42	4
600	7	8	26	2	3	44	NA	NA	0.9	2.4	0.7	1.4	8	33	32	14	22	18	21	61.6666666666667	44.6666666666667	61	28	48	40	71	52	22	44	-4	-20	-42	4
601	7	8	26	2	3	NA	NA	NA	0.9	2.4	0.7	1.4	8	33	32	14	22	18	21	61.6666666666667	44.6666666666667	61	28	48	40	71	52	22	44	-4	-20	-42	4
602	7	8	26	2	2	NA	NA	NA	0.9	2.4	0.7	1.4	8	33	32	14	22	18	21	61.6666666666667	44.6666666666667	61	28	48	40	71	52	22	44	-4	-20	-42	4
603	7	8	26	2	1	NA	NA	NA	0.9	2.4	0.7	1.4	8	33	32	14	22	18	21	61.6666666666667	44.6666666666667	61	28	48	40	71	52	22	44	-4	-20	-42	4
604	7	8	26	2	2	54	NA	NA	0.9	2.4	0.7	1.4	8	33	32	14	22	18	21	61.6666666666667	44.6666666666667	61	28	48	40	71	52	22	44	-4	-20	-42	4
605	7	8	26	2	1	NA	NA	NA	0.9	2.4	0.7	1.4	8	33	32	14	22	18	21	61.6666666666667	44.6666666666667	61	28	48	40	71	52	22	44	-4	-20	-42	4
606	7	8	26	2	1	50	NA	NA	0.9	2.4	0.7	1.4	8	33	32	14	22	18	21	61.6666666666667	44.6666666666667	61	28	48	40	71	52	22	44	-4	-20	-42	4
607	7	8	26	2	3	NA	NA	NA	0.9	2.4	0.7	1.4	8	33	32	14	22	18	21	61.6666666666667	44.6666666666667	61	28	48	40	71	52	22	44	-4	-20	-42	4
608	7	8	26	2	3	NA	NA	NA	0.9	2.4	0.7	1.4	8	33	32	14	22	18	21	61.6666666666667	44.6666666666667	61	28	48	40	71	52	22	44	-4	-20	-42	4
609	7	8	26	2	3	47	NA	NA	0.9	2.4	0.7	1.4	8	33	32	14	22	18	21	61.6666666666667	44.6666666666667	61	28	48	40	71	52	22	44	-4	-20	-42	4
610	8	9	26	2	1	45	NA	0	0.9	2.4	0.7	1.4	8	33	32	14	29	37	35	60	50	79	72	26	50	83	66	58	-44	-48	0	-66	32
611	8	9	26	2	2	34	93	0	0.9	2.4	0.7	1.4	8	33	32	14	29	37	35	60	50	79	72	26	50	83	66	58	-44	-48	0	-66	32
612	8	9	26	2	3	18	36	0	0.9	2.4	0.7	1.4	8	33	32	14	29	37	35	60	50	79	72	26	50	83	66	58	-44	-48	0	-66	32
613	8	9	26	2	1	NA	NA	0	0.9	2.4	0.7	1.4	8	33	32	14	29	37	35	60	50	79	72	26	50	83	66	58	-44	-48	0	-66	32
614	8	9	26	2	1	NA	NA	0	0.9	2.4	0.7	1.4	8	33	32	14	29	37	35	60	50	79	72	26	50	83	66	58	-44	-48	0	-66	32
615	8	9	26	2	3	NA	NA	1	0.9	2.4	0.7	1.4	8	33	32	14	29	37	35	60	50	79	72	26	50	83	66	58	-44	-48	0	-66	32
616	8	9	26	2	2	NA	NA	1	0.9	2.4	0.7	1.4	8	33	32	14	29	37	35	60	50	79	72	26	50	83	66	58	-44	-48	0	-66	32
617	8	9	26	2	3	NA	NA	1	0.9	2.4	0.7	1.4	8	33	32	14	29	37	35	60	50	79	72	26	50	83	66	58	-44	-48	0	-66	32
618	8	9	26	2	2	NA	NA	1	0.9	2.4	0.7	1.4	8	33	32	14	29	37	35	60	50	79	72	26	50	83	66	58	-44	-48	0	-66	32
619	8	9	26	2	1	NA	NA	0	0.9	2.4	0.7	1.4	8	33	32	14	29	37	35	60	50	79	72	26	50	83	66	58	-44	-48	0	-66	32
620	8	9	26	2	2	NA	NA	1	0.9	2.4	0.7	1.4	8	33	32	14	29	37	35	60	50	79	72	26	50	83	66	58	-44	-48	0	-66	32
621	8	9	26	2	1	-45	NA	0	0.9	2.4	0.7	1.4	8	33	32	14	29	37	35	60	50	79	72	26	50	83	66	58	-44	-48	0	-66	32
622	8	9	26	2	3	NA	NA	0	0.9	2.4	0.7	1.4	8	33	32	14	29	37	35	60	50	79	72	26	50	83	66	58	-44	-48	0	-66	32
623	8	9	26	2	1	NA	NA	0	0.9	2.4	0.7	1.4	8	33	32	14	29	37	35	60	50	79	72	26	50	83	66	58	-44	-48	0	-66	32
624	8	9	26	2	3	20	NA	1	0.9	2.4	0.7	1.4	8	33	32	14	29	37	35	60	50	79	72	26	50	83	66	58	-44	-48	0	-66	32
625	8	9	26	2	3	NA	NA	0	0.9	2.4	0.7	1.4	8	33	32	14	29	37	35	60	50	79	72	26	50	83	66	58	-44	-48	0	-66	32
626	8	9	26	2	2	60	NA	0	0.9	2.4	0.7	1.4	8	33	32	14	29	37	35	60	50	79	72	26	50	83	66	58	-44	-48	0	-66	32
627	8	9	26	2	3	NA	59	1	0.9	2.4	0.7	1.4	8	33	32	14	29	37	35	60	50	79	72	26	50	83	66	58	-44	-48	0	-66	32
628	8	9	26	2	3	NA	NA	1	0.9	2.4	0.7	1.4	8	33	32	14	29	37	35	60	50	79	72	26	50	83	66	58	-44	-48	0	-66	32
629	8	9	26	2	2	NA	52	1	0.9	2.4	0.7	1.4	8	33	32	14	29	37	35	60	50	79	72	26	50	83	66	58	-44	-48	0	-66	32
630	8	9	26	2	1	NA	NA	0	0.9	2.4	0.7	1.4	8	33	32	14	29	37	35	60	50	79	72	26	50	83	66	58	-44	-48	0	-66	32
631	8	9	26	2	2	NA	NA	0	0.9	2.4	0.7	1.4	8	33	32	14	29	37	35	60	50	79	72	26	50	83	66	58	-44	-48	0	-66	32
632	8	9	26	2	2	NA	NA	1	0.9	2.4	0.7	1.4	8	33	32	14	29	37	35	60	50	79	72	26	50	83	66	58	-44	-48	0	-66	32
633	8	9	26	2	1	NA	NA	0	0.9	2.4	0.7	1.4	8	33	32	14	29	37	35	60	50	79	72	26	50	83	66	58	-44	-48	0	-66	32
634	8	9	26	2	3	41	NA	1	0.9	2.4	0.7	1.4	8	33	32	14	29	37	35	60	50	79	72	26	50	83	66	58	-44	-48	0	-66	32
635	8	9	26	2	2	58	NA	1	0.9	2.4	0.7	1.4	8	33	32	14	29	37	35	60	50	79	72	26	50	83	66	58	-44	-48	0	-66	32
636	8	9	26	2	1	39	NA	0	0.9	2.4	0.7	1.4	8	33	32	14	29	37	35	60	50	79	72	26	50	83	66	58	-44	-48	0	-66	32
637	8	9	26	2	3	NA	NA	0	0.9	2.4	0.7	1.4	8	33	32	14	29	37	35	60	50	79	72	26	50	83	66	58	-44	-48	0	-66	32
638	8	9	26	2	1	NA	NA	0	0.9	2.4	0.7	1.4	8	33	32	14	29	37	35	60	50	79	72	26	50	83	66	58	-44	-48	0	-66	32
639	8	9	26	2	3	NA	NA	1	0.9	2.4	0.7	1.4	8	33	32	14	29	37	35	60	50	79	72	26	50	83	66	58	-44	-48	0	-66	32
640	8	9	26	2	3	NA	70	1	0.9	2.4	0.7	1.4	8	33	32	14	29	37	35	60	50	79	72	26	50	83	66	58	-44	-48	0	-66	32
641	8	9	26	2	2	NA	NA	1	0.9	2.4	0.7	1.4	8	33	32	14	29	37	35	60	50	79	72	26	50	83	66	58	-44	-48	0	-66	32
642	8	9	26	2	3	45	NA	1	0.9	2.4	0.7	1.4	8	33	32	14	29	37	35	60	50	79	72	26	50	83	66	58	-44	-48	0	-66	32
643	8	9	26	2	1	NA	NA	0	0.9	2.4	0.7	1.4	8	33	32	14	29	37	35	60	50	79	72	26	50	83	66	58	-44	-48	0	-66	32
644	8	9	26	2	1	NA	NA	0	0.9	2.4	0.7	1.4	8	33	32	14	29	37	35	60	50	79	72	26	50	83	66	58	-44	-48	0	-66	32
645	8	9	26	2	2	NA	55	1	0.9	2.4	0.7	1.4	8	33	32	14	29	37	35	60	50	79	72	26	50	83	66	58	-44	-48	0	-66	32
646	8	9	26	2	3	NA	NA	1	0.9	2.4	0.7	1.4	8	33	32	14	29	37	35	60	50	79	72	26	50	83	66	58	-44	-48	0	-66	32
647	8	9	26	2	1	43	NA	0	0.9	2.4	0.7	1.4	8	33	32	14	29	37	35	60	50	79	72	26	50	83	66	58	-44	-48	0	-66	32
648	8	9	26	2	1	NA	NA	0	0.9	2.4	0.7	1.4	8	33	32	14	29	37	35	60	50	79	72	26	50	83	66	58	-44	-48	0	-66	32
649	8	9	26	2	2	NA	NA	0	0.9	2.4	0.7	1.4	8	33	32	14	29	37	35	60	50	79	72	26	50	83	66	58	-44	-48	0	-66	32
650	8	9	26	2	2	32	NA	1	0.9	2.4	0.7	1.4	8	33	32	14	29	37	35	60	50	79	72	26	50	83	66	58	-44	-48	0	-66	32
651	8	9	26	2	3	NA	NA	1	0.9	2.4	0.7	1.4	8	33	32	14	29	37	35	60	50	79	72	26	50	83	66	58	-44	-48	0	-66	32
652	8	9	26	2	2	NA	NA	1	0.9	2.4	0.7	1.4	8	33	32	14	29	37	35	60	50	79	72	26	50	83	66	58	-44	-48	0	-66	32
653	8	9	26	2	3	NA	NA	0	0.9	2.4	0.7	1.4	8	33	32	14	29	37	35	60	50	79	72	26	50	83	66	58	-44	-48	0	-66	32
654	8	9	26	2	1	NA	NA	0	0.9	2.4	0.7	1.4	8	33	32	14	29	37	35	60	50	79	72	26	50	83	66	58	-44	-48	0	-66	32
655	8	9	26	2	1	NA	NA	0	0.9	2.4	0.7	1.4	8	33	32	14	29	37	35	60	50	79	72	26	50	83	66	58	-44	-48	0	-66	32
656	8	9	26	2	2	NA	NA	1	0.9	2.4	0.7	1.4	8	33	32	14	29	37	35	60	50	79	72	26	50	83	66	58	-44	-48	0	-66	32
657	8	9	26	2	1	42	NA	0	0.9	2.4	0.7	1.4	8	33	32	14	29	37	35	60	50	79	72	26	50	83	66	58	-44	-48	0	-66	32
658	8	9	26	2	2	NA	NA	0	0.9	2.4	0.7	1.4	8	33	32	14	29	37	35	60	50	79	72	26	50	83	66	58	-44	-48	0	-66	32
659	8	9	26	2	3	48	21	1	0.9	2.4	0.7	1.4	8	33	32	14	29	37	35	60	50	79	72	26	50	83	66	58	-44	-48	0	-66	32
660	8	9	26	2	2	34	73	1	0.9	2.4	0.7	1.4	8	33	32	14	29	37	35	60	50	79	72	26	50	83	66	58	-44	-48	0	-66	32
661	8	9	26	2	2	NA	NA	NA	0.9	2.4	0.7	1.4	8	33	32	14	29	37	35	60	50	79	72	26	50	83	66	58	-44	-48	0	-66	32
662	8	9	26	2	2	NA	NA	NA	0.9	2.4	0.7	1.4	8	33	32	14	29	37	35	60	50	79	72	26	50	83	66	58	-44	-48	0	-66	32
663	8	9	26	2	3	NA	NA	NA	0.9	2.4	0.7	1.4	8	33	32	14	29	37	35	60	50	79	72	26	50	83	66	58	-44	-48	0	-66	32
664	8	9	26	2	3	NA	NA	NA	0.9	2.4	0.7	1.4	8	33	32	14	29	37	35	60	50	79	72	26	50	83	66	58	-44	-48	0	-66	32
665	8	9	26	2	1	NA	NA	NA	0.9	2.4	0.7	1.4	8	33	32	14	29	37	35	60	50	79	72	26	50	83	66	58	-44	-48	0	-66	32
666	8	9	26	2	2	NA	NA	NA	0.9	2.4	0.7	1.4	8	33	32	14	29	37	35	60	50	79	72	26	50	83	66	58	-44	-48	0	-66	32
667	8	9	26	2	2	59	NA	NA	0.9	2.4	0.7	1.4	8	33	32	14	29	37	35	60	50	79	72	26	50	83	66	58	-44	-48	0	-66	32
668	8	9	26	2	3	NA	NA	NA	0.9	2.4	0.7	1.4	8	33	32	14	29	37	35	60	50	79	72	26	50	83	66	58	-44	-48	0	-66	32
669	8	9	26	2	1	NA	NA	NA	0.9	2.4	0.7	1.4	8	33	32	14	29	37	35	60	50	79	72	26	50	83	66	58	-44	-48	0	-66	32
670	8	9	26	2	2	NA	NA	NA	0.9	2.4	0.7	1.4	8	33	32	14	29	37	35	60	50	79	72	26	50	83	66	58	-44	-48	0	-66	32
671	8	9	26	2	1	NA	NA	NA	0.9	2.4	0.7	1.4	8	33	32	14	29	37	35	60	50	79	72	26	50	83	66	58	-44	-48	0	-66	32
672	8	9	26	2	3	23	NA	NA	0.9	2.4	0.7	1.4	8	33	32	14	29	37	35	60	50	79	72	26	50	83	66	58	-44	-48	0	-66	32
673	8	9	26	2	2	NA	NA	NA	0.9	2.4	0.7	1.4	8	33	32	14	29	37	35	60	50	79	72	26	50	83	66	58	-44	-48	0	-66	32
674	8	9	26	2	1	46	NA	NA	0.9	2.4	0.7	1.4	8	33	32	14	29	37	35	60	50	79	72	26	50	83	66	58	-44	-48	0	-66	32
675	8	9	26	2	3	NA	NA	NA	0.9	2.4	0.7	1.4	8	33	32	14	29	37	35	60	50	79	72	26	50	83	66	58	-44	-48	0	-66	32
676	8	9	26	2	3	NA	NA	NA	0.9	2.4	0.7	1.4	8	33	32	14	29	37	35	60	50	79	72	26	50	83	66	58	-44	-48	0	-66	32
677	8	9	26	2	1	NA	NA	NA	0.9	2.4	0.7	1.4	8	33	32	14	29	37	35	60	50	79	72	26	50	83	66	58	-44	-48	0	-66	32
678	8	9	26	2	1	NA	NA	NA	0.9	2.4	0.7	1.4	8	33	32	14	29	37	35	60	50	79	72	26	50	83	66	58	-44	-48	0	-66	32
679	8	9	26	2	2	NA	NA	NA	0.9	2.4	0.7	1.4	8	33	32	14	29	37	35	60	50	79	72	26	50	83	66	58	-44	-48	0	-66	32
680	8	9	26	2	3	NA	NA	NA	0.9	2.4	0.7	1.4	8	33	32	14	29	37	35	60	50	79	72	26	50	83	66	58	-44	-48	0	-66	32
681	8	9	26	2	1	NA	NA	NA	0.9	2.4	0.7	1.4	8	33	32	14	29	37	35	60	50	79	72	26	50	83	66	58	-44	-48	0	-66	32
682	8	9	26	2	3	26	NA	NA	0.9	2.4	0.7	1.4	8	33	32	14	29	37	35	60	50	79	72	26	50	83	66	58	-44	-48	0	-66	32
683	8	9	26	2	2	59	NA	NA	0.9	2.4	0.7	1.4	8	33	32	14	29	37	35	60	50	79	72	26	50	83	66	58	-44	-48	0	-66	32
684	8	9	26	2	2	NA	NA	NA	0.9	2.4	0.7	1.4	8	33	32	14	29	37	35	60	50	79	72	26	50	83	66	58	-44	-48	0	-66	32
685	8	9	26	2	1	44	NA	NA	0.9	2.4	0.7	1.4	8	33	32	14	29	37	35	60	50	79	72	26	50	83	66	58	-44	-48	0	-66	32
686	8	9	26	2	1	NA	NA	NA	0.9	2.4	0.7	1.4	8	33	32	14	29	37	35	60	50	79	72	26	50	83	66	58	-44	-48	0	-66	32
687	8	9	26	2	3	NA	NA	NA	0.9	2.4	0.7	1.4	8	33	32	14	29	37	35	60	50	79	72	26	50	83	66	58	-44	-48	0	-66	32
688	8	9	26	2	1	NA	NA	NA	0.9	2.4	0.7	1.4	8	33	32	14	29	37	35	60	50	79	72	26	50	83	66	58	-44	-48	0	-66	32
689	8	9	26	2	2	NA	NA	NA	0.9	2.4	0.7	1.4	8	33	32	14	29	37	35	60	50	79	72	26	50	83	66	58	-44	-48	0	-66	32
690	8	9	26	2	3	NA	NA	NA	0.9	2.4	0.7	1.4	8	33	32	14	29	37	35	60	50	79	72	26	50	83	66	58	-44	-48	0	-66	32
691	8	9	26	2	2	NA	NA	NA	0.9	2.4	0.7	1.4	8	33	32	14	29	37	35	60	50	79	72	26	50	83	66	58	-44	-48	0	-66	32
692	8	9	26	2	3	NA	NA	NA	0.9	2.4	0.7	1.4	8	33	32	14	29	37	35	60	50	79	72	26	50	83	66	58	-44	-48	0	-66	32
693	8	9	26	2	3	33	NA	NA	0.9	2.4	0.7	1.4	8	33	32	14	29	37	35	60	50	79	72	26	50	83	66	58	-44	-48	0	-66	32
694	8	9	26	2	1	NA	NA	NA	0.9	2.4	0.7	1.4	8	33	32	14	29	37	35	60	50	79	72	26	50	83	66	58	-44	-48	0	-66	32
695	8	9	26	2	2	57	NA	NA	0.9	2.4	0.7	1.4	8	33	32	14	29	37	35	60	50	79	72	26	50	83	66	58	-44	-48	0	-66	32
696	8	9	26	2	1	44	NA	NA	0.9	2.4	0.7	1.4	8	33	32	14	29	37	35	60	50	79	72	26	50	83	66	58	-44	-48	0	-66	32
697	9	10	20	2	1	42	NA	0	0.9	2.4	0.7	1.4	8	33	32	14	NA	61	43	49.6666666666667	59.6666666666667	75	42	50	51	45	50	50	16	0	2	10	0
698	9	10	20	2	2	43	30	0	0.9	2.4	0.7	1.4	8	33	32	14	NA	61	43	49.6666666666667	59.6666666666667	75	42	50	51	45	50	50	16	0	2	10	0
699	9	10	20	2	3	44	56	0	0.9	2.4	0.7	1.4	8	33	32	14	NA	61	43	49.6666666666667	59.6666666666667	75	42	50	51	45	50	50	16	0	2	10	0
700	9	10	20	2	2	NA	NA	1	0.9	2.4	0.7	1.4	8	33	32	14	NA	61	43	49.6666666666667	59.6666666666667	75	42	50	51	45	50	50	16	0	2	10	0
701	9	10	20	2	1	NA	NA	0	0.9	2.4	0.7	1.4	8	33	32	14	NA	61	43	49.6666666666667	59.6666666666667	75	42	50	51	45	50	50	16	0	2	10	0
702	9	10	20	2	1	NA	NA	0	0.9	2.4	0.7	1.4	8	33	32	14	NA	61	43	49.6666666666667	59.6666666666667	75	42	50	51	45	50	50	16	0	2	10	0
703	9	10	20	2	2	NA	NA	0	0.9	2.4	0.7	1.4	8	33	32	14	NA	61	43	49.6666666666667	59.6666666666667	75	42	50	51	45	50	50	16	0	2	10	0
704	9	10	20	2	3	NA	NA	1	0.9	2.4	0.7	1.4	8	33	32	14	NA	61	43	49.6666666666667	59.6666666666667	75	42	50	51	45	50	50	16	0	2	10	0
705	9	10	20	2	2	NA	NA	1	0.9	2.4	0.7	1.4	8	33	32	14	NA	61	43	49.6666666666667	59.6666666666667	75	42	50	51	45	50	50	16	0	2	10	0
706	9	10	20	2	3	NA	NA	1	0.9	2.4	0.7	1.4	8	33	32	14	NA	61	43	49.6666666666667	59.6666666666667	75	42	50	51	45	50	50	16	0	2	10	0
707	9	10	20	2	1	NA	NA	0	0.9	2.4	0.7	1.4	8	33	32	14	NA	61	43	49.6666666666667	59.6666666666667	75	42	50	51	45	50	50	16	0	2	10	0
708	9	10	20	2	3	NA	NA	1	0.9	2.4	0.7	1.4	8	33	32	14	NA	61	43	49.6666666666667	59.6666666666667	75	42	50	51	45	50	50	16	0	2	10	0
709	9	10	20	2	1	35	NA	0	0.9	2.4	0.7	1.4	8	33	32	14	NA	61	43	49.6666666666667	59.6666666666667	75	42	50	51	45	50	50	16	0	2	10	0
710	9	10	20	2	1	NA	NA	0	0.9	2.4	0.7	1.4	8	33	32	14	NA	61	43	49.6666666666667	59.6666666666667	75	42	50	51	45	50	50	16	0	2	10	0
711	9	10	20	2	2	72	NA	1	0.9	2.4	0.7	1.4	8	33	32	14	NA	61	43	49.6666666666667	59.6666666666667	75	42	50	51	45	50	50	16	0	2	10	0
712	9	10	20	2	1	NA	NA	0	0.9	2.4	0.7	1.4	8	33	32	14	NA	61	43	49.6666666666667	59.6666666666667	75	42	50	51	45	50	50	16	0	2	10	0
713	9	10	20	2	2	NA	NA	0	0.9	2.4	0.7	1.4	8	33	32	14	NA	61	43	49.6666666666667	59.6666666666667	75	42	50	51	45	50	50	16	0	2	10	0
714	9	10	20	2	1	NA	NA	0	0.9	2.4	0.7	1.4	8	33	32	14	NA	61	43	49.6666666666667	59.6666666666667	75	42	50	51	45	50	50	16	0	2	10	0
715	9	10	20	2	2	NA	59	1	0.9	2.4	0.7	1.4	8	33	32	14	NA	61	43	49.6666666666667	59.6666666666667	75	42	50	51	45	50	50	16	0	2	10	0
716	9	10	20	2	3	71	NA	0	0.9	2.4	0.7	1.4	8	33	32	14	NA	61	43	49.6666666666667	59.6666666666667	75	42	50	51	45	50	50	16	0	2	10	0
717	9	10	20	2	2	NA	NA	1	0.9	2.4	0.7	1.4	8	33	32	14	NA	61	43	49.6666666666667	59.6666666666667	75	42	50	51	45	50	50	16	0	2	10	0
718	9	10	20	2	1	8	NA	0	0.9	2.4	0.7	1.4	8	33	32	14	NA	61	43	49.6666666666667	59.6666666666667	75	42	50	51	45	50	50	16	0	2	10	0
719	9	10	20	2	3	NA	70	1	0.9	2.4	0.7	1.4	8	33	32	14	NA	61	43	49.6666666666667	59.6666666666667	75	42	50	51	45	50	50	16	0	2	10	0
720	9	10	20	2	2	61	NA	1	0.9	2.4	0.7	1.4	8	33	32	14	NA	61	43	49.6666666666667	59.6666666666667	75	42	50	51	45	50	50	16	0	2	10	0
721	9	10	20	2	3	NA	NA	1	0.9	2.4	0.7	1.4	8	33	32	14	NA	61	43	49.6666666666667	59.6666666666667	75	42	50	51	45	50	50	16	0	2	10	0
722	9	10	20	2	3	NA	NA	1	0.9	2.4	0.7	1.4	8	33	32	14	NA	61	43	49.6666666666667	59.6666666666667	75	42	50	51	45	50	50	16	0	2	10	0
723	9	10	20	2	3	57	NA	0	0.9	2.4	0.7	1.4	8	33	32	14	NA	61	43	49.6666666666667	59.6666666666667	75	42	50	51	45	50	50	16	0	2	10	0
724	9	10	20	2	3	NA	NA	1	0.9	2.4	0.7	1.4	8	33	32	14	NA	61	43	49.6666666666667	59.6666666666667	75	42	50	51	45	50	50	16	0	2	10	0
725	9	10	20	2	3	NA	43	1	0.9	2.4	0.7	1.4	8	33	32	14	NA	61	43	49.6666666666667	59.6666666666667	75	42	50	51	45	50	50	16	0	2	10	0
726	9	10	20	2	2	NA	NA	1	0.9	2.4	0.7	1.4	8	33	32	14	NA	61	43	49.6666666666667	59.6666666666667	75	42	50	51	45	50	50	16	0	2	10	0
727	9	10	20	2	2	NA	NA	0	0.9	2.4	0.7	1.4	8	33	32	14	NA	61	43	49.6666666666667	59.6666666666667	75	42	50	51	45	50	50	16	0	2	10	0
728	9	10	20	2	1	NA	NA	0	0.9	2.4	0.7	1.4	8	33	32	14	NA	61	43	49.6666666666667	59.6666666666667	75	42	50	51	45	50	50	16	0	2	10	0
729	9	10	20	2	1	NA	NA	0	0.9	2.4	0.7	1.4	8	33	32	14	NA	61	43	49.6666666666667	59.6666666666667	75	42	50	51	45	50	50	16	0	2	10	0
730	9	10	20	2	2	NA	36	1	0.9	2.4	0.7	1.4	8	33	32	14	NA	61	43	49.6666666666667	59.6666666666667	75	42	50	51	45	50	50	16	0	2	10	0
731	9	10	20	2	1	NA	NA	0	0.9	2.4	0.7	1.4	8	33	32	14	NA	61	43	49.6666666666667	59.6666666666667	75	42	50	51	45	50	50	16	0	2	10	0
732	9	10	20	2	3	NA	NA	1	0.9	2.4	0.7	1.4	8	33	32	14	NA	61	43	49.6666666666667	59.6666666666667	75	42	50	51	45	50	50	16	0	2	10	0
733	9	10	20	2	2	35	NA	1	0.9	2.4	0.7	1.4	8	33	32	14	NA	61	43	49.6666666666667	59.6666666666667	75	42	50	51	45	50	50	16	0	2	10	0
734	9	10	20	2	2	NA	NA	1	0.9	2.4	0.7	1.4	8	33	32	14	NA	61	43	49.6666666666667	59.6666666666667	75	42	50	51	45	50	50	16	0	2	10	0
735	9	10	20	2	1	11	NA	0	0.9	2.4	0.7	1.4	8	33	32	14	NA	61	43	49.6666666666667	59.6666666666667	75	42	50	51	45	50	50	16	0	2	10	0
736	9	10	20	2	3	78	NA	0	0.9	2.4	0.7	1.4	8	33	32	14	NA	61	43	49.6666666666667	59.6666666666667	75	42	50	51	45	50	50	16	0	2	10	0
737	9	10	20	2	1	NA	NA	0	0.9	2.4	0.7	1.4	8	33	32	14	NA	61	43	49.6666666666667	59.6666666666667	75	42	50	51	45	50	50	16	0	2	10	0
738	9	10	20	2	2	NA	NA	0	0.9	2.4	0.7	1.4	8	33	32	14	NA	61	43	49.6666666666667	59.6666666666667	75	42	50	51	45	50	50	16	0	2	10	0
739	9	10	20	2	3	NA	NA	1	0.9	2.4	0.7	1.4	8	33	32	14	NA	61	43	49.6666666666667	59.6666666666667	75	42	50	51	45	50	50	16	0	2	10	0
740	9	10	20	2	2	NA	NA	1	0.9	2.4	0.7	1.4	8	33	32	14	NA	61	43	49.6666666666667	59.6666666666667	75	42	50	51	45	50	50	16	0	2	10	0
741	9	10	20	2	1	NA	NA	0	0.9	2.4	0.7	1.4	8	33	32	14	NA	61	43	49.6666666666667	59.6666666666667	75	42	50	51	45	50	50	16	0	2	10	0
742	9	10	20	2	2	67	54	1	0.9	2.4	0.7	1.4	8	33	32	14	NA	61	43	49.6666666666667	59.6666666666667	75	42	50	51	45	50	50	16	0	2	10	0
743	9	10	20	2	1	NA	NA	0	0.9	2.4	0.7	1.4	8	33	32	14	NA	61	43	49.6666666666667	59.6666666666667	75	42	50	51	45	50	50	16	0	2	10	0
744	9	10	20	2	3	NA	NA	1	0.9	2.4	0.7	1.4	8	33	32	14	NA	61	43	49.6666666666667	59.6666666666667	75	42	50	51	45	50	50	16	0	2	10	0
745	9	10	20	2	3	NA	NA	0	0.9	2.4	0.7	1.4	8	33	32	14	NA	61	43	49.6666666666667	59.6666666666667	75	42	50	51	45	50	50	16	0	2	10	0
746	9	10	20	2	1	13	NA	0	0.9	2.4	0.7	1.4	8	33	32	14	NA	61	43	49.6666666666667	59.6666666666667	75	42	50	51	45	50	50	16	0	2	10	0
747	9	10	20	2	3	80	66	1	0.9	2.4	0.7	1.4	8	33	32	14	NA	61	43	49.6666666666667	59.6666666666667	75	42	50	51	45	50	50	16	0	2	10	0
748	9	10	20	2	3	NA	NA	NA	0.9	2.4	0.7	1.4	8	33	32	14	NA	61	43	49.6666666666667	59.6666666666667	75	42	50	51	45	50	50	16	0	2	10	0
749	9	10	20	2	2	NA	NA	NA	0.9	2.4	0.7	1.4	8	33	32	14	NA	61	43	49.6666666666667	59.6666666666667	75	42	50	51	45	50	50	16	0	2	10	0
750	9	10	20	2	1	NA	NA	NA	0.9	2.4	0.7	1.4	8	33	32	14	NA	61	43	49.6666666666667	59.6666666666667	75	42	50	51	45	50	50	16	0	2	10	0
751	9	10	20	2	3	NA	NA	NA	0.9	2.4	0.7	1.4	8	33	32	14	NA	61	43	49.6666666666667	59.6666666666667	75	42	50	51	45	50	50	16	0	2	10	0
752	9	10	20	2	2	NA	NA	NA	0.9	2.4	0.7	1.4	8	33	32	14	NA	61	43	49.6666666666667	59.6666666666667	75	42	50	51	45	50	50	16	0	2	10	0
753	9	10	20	2	3	NA	NA	NA	0.9	2.4	0.7	1.4	8	33	32	14	NA	61	43	49.6666666666667	59.6666666666667	75	42	50	51	45	50	50	16	0	2	10	0
754	9	10	20	2	3	63	NA	NA	0.9	2.4	0.7	1.4	8	33	32	14	NA	61	43	49.6666666666667	59.6666666666667	75	42	50	51	45	50	50	16	0	2	10	0
755	9	10	20	2	1	NA	NA	NA	0.9	2.4	0.7	1.4	8	33	32	14	NA	61	43	49.6666666666667	59.6666666666667	75	42	50	51	45	50	50	16	0	2	10	0
756	9	10	20	2	2	NA	NA	NA	0.9	2.4	0.7	1.4	8	33	32	14	NA	61	43	49.6666666666667	59.6666666666667	75	42	50	51	45	50	50	16	0	2	10	0
757	9	10	20	2	3	NA	NA	NA	0.9	2.4	0.7	1.4	8	33	32	14	NA	61	43	49.6666666666667	59.6666666666667	75	42	50	51	45	50	50	16	0	2	10	0
758	9	10	20	2	1	NA	NA	NA	0.9	2.4	0.7	1.4	8	33	32	14	NA	61	43	49.6666666666667	59.6666666666667	75	42	50	51	45	50	50	16	0	2	10	0
759	9	10	20	2	2	49	NA	NA	0.9	2.4	0.7	1.4	8	33	32	14	NA	61	43	49.6666666666667	59.6666666666667	75	42	50	51	45	50	50	16	0	2	10	0
760	9	10	20	2	2	NA	NA	NA	0.9	2.4	0.7	1.4	8	33	32	14	NA	61	43	49.6666666666667	59.6666666666667	75	42	50	51	45	50	50	16	0	2	10	0
761	9	10	20	2	1	5	NA	NA	0.9	2.4	0.7	1.4	8	33	32	14	NA	61	43	49.6666666666667	59.6666666666667	75	42	50	51	45	50	50	16	0	2	10	0
762	9	10	20	2	2	NA	NA	NA	0.9	2.4	0.7	1.4	8	33	32	14	NA	61	43	49.6666666666667	59.6666666666667	75	42	50	51	45	50	50	16	0	2	10	0
763	9	10	20	2	3	NA	NA	NA	0.9	2.4	0.7	1.4	8	33	32	14	NA	61	43	49.6666666666667	59.6666666666667	75	42	50	51	45	50	50	16	0	2	10	0
764	9	10	20	2	1	NA	NA	NA	0.9	2.4	0.7	1.4	8	33	32	14	NA	61	43	49.6666666666667	59.6666666666667	75	42	50	51	45	50	50	16	0	2	10	0
765	9	10	20	2	1	NA	NA	NA	0.9	2.4	0.7	1.4	8	33	32	14	NA	61	43	49.6666666666667	59.6666666666667	75	42	50	51	45	50	50	16	0	2	10	0
766	9	10	20	2	1	NA	NA	NA	0.9	2.4	0.7	1.4	8	33	32	14	NA	61	43	49.6666666666667	59.6666666666667	75	42	50	51	45	50	50	16	0	2	10	0
767	9	10	20	2	1	9	NA	NA	0.9	2.4	0.7	1.4	8	33	32	14	NA	61	43	49.6666666666667	59.6666666666667	75	42	50	51	45	50	50	16	0	2	10	0
768	9	10	20	2	3	NA	NA	NA	0.9	2.4	0.7	1.4	8	33	32	14	NA	61	43	49.6666666666667	59.6666666666667	75	42	50	51	45	50	50	16	0	2	10	0
769	9	10	20	2	1	NA	NA	NA	0.9	2.4	0.7	1.4	8	33	32	14	NA	61	43	49.6666666666667	59.6666666666667	75	42	50	51	45	50	50	16	0	2	10	0
770	9	10	20	2	3	54	NA	NA	0.9	2.4	0.7	1.4	8	33	32	14	NA	61	43	49.6666666666667	59.6666666666667	75	42	50	51	45	50	50	16	0	2	10	0
771	9	10	20	2	3	NA	NA	NA	0.9	2.4	0.7	1.4	8	33	32	14	NA	61	43	49.6666666666667	59.6666666666667	75	42	50	51	45	50	50	16	0	2	10	0
772	9	10	20	2	2	NA	NA	NA	0.9	2.4	0.7	1.4	8	33	32	14	NA	61	43	49.6666666666667	59.6666666666667	75	42	50	51	45	50	50	16	0	2	10	0
773	9	10	20	2	1	NA	NA	NA	0.9	2.4	0.7	1.4	8	33	32	14	NA	61	43	49.6666666666667	59.6666666666667	75	42	50	51	45	50	50	16	0	2	10	0
774	9	10	20	2	1	NA	NA	NA	0.9	2.4	0.7	1.4	8	33	32	14	NA	61	43	49.6666666666667	59.6666666666667	75	42	50	51	45	50	50	16	0	2	10	0
775	9	10	20	2	2	50	NA	NA	0.9	2.4	0.7	1.4	8	33	32	14	NA	61	43	49.6666666666667	59.6666666666667	75	42	50	51	45	50	50	16	0	2	10	0
776	9	10	20	2	1	5	NA	NA	0.9	2.4	0.7	1.4	8	33	32	14	NA	61	43	49.6666666666667	59.6666666666667	75	42	50	51	45	50	50	16	0	2	10	0
777	9	10	20	2	2	NA	NA	NA	0.9	2.4	0.7	1.4	8	33	32	14	NA	61	43	49.6666666666667	59.6666666666667	75	42	50	51	45	50	50	16	0	2	10	0
778	9	10	20	2	2	NA	NA	NA	0.9	2.4	0.7	1.4	8	33	32	14	NA	61	43	49.6666666666667	59.6666666666667	75	42	50	51	45	50	50	16	0	2	10	0
779	9	10	20	2	3	NA	NA	NA	0.9	2.4	0.7	1.4	8	33	32	14	NA	61	43	49.6666666666667	59.6666666666667	75	42	50	51	45	50	50	16	0	2	10	0
780	9	10	20	2	3	NA	NA	NA	0.9	2.4	0.7	1.4	8	33	32	14	NA	61	43	49.6666666666667	59.6666666666667	75	42	50	51	45	50	50	16	0	2	10	0
781	9	10	20	2	2	NA	NA	NA	0.9	2.4	0.7	1.4	8	33	32	14	NA	61	43	49.6666666666667	59.6666666666667	75	42	50	51	45	50	50	16	0	2	10	0
782	9	10	20	2	2	46	NA	NA	0.9	2.4	0.7	1.4	8	33	32	14	NA	61	43	49.6666666666667	59.6666666666667	75	42	50	51	45	50	50	16	0	2	10	0
783	9	10	20	2	3	59	NA	NA	0.9	2.4	0.7	1.4	8	33	32	14	NA	61	43	49.6666666666667	59.6666666666667	75	42	50	51	45	50	50	16	0	2	10	0
784	10	11	26	2	1	49	NA	0	2.4	2.5	1.1	1.4	23	36	44	7	NA	90	76	48.6666666666667	59	41	21	52	60	24	70	-18	58	4	20	52	40
785	10	11	26	2	2	48	84	0	2.4	2.5	1.1	1.4	23	36	44	7	NA	90	76	48.6666666666667	59	41	21	52	60	24	70	-18	58	4	20	52	40
786	10	11	26	2	3	58	86	0	2.4	2.5	1.1	1.4	23	36	44	7	NA	90	76	48.6666666666667	59	41	21	52	60	24	70	-18	58	4	20	52	40
787	10	11	26	2	2	NA	NA	1	2.4	2.5	1.1	1.4	23	36	44	7	NA	90	76	48.6666666666667	59	41	21	52	60	24	70	-18	58	4	20	52	40
788	10	11	26	2	2	NA	NA	1	2.4	2.5	1.1	1.4	23	36	44	7	NA	90	76	48.6666666666667	59	41	21	52	60	24	70	-18	58	4	20	52	40
789	10	11	26	2	3	NA	NA	1	2.4	2.5	1.1	1.4	23	36	44	7	NA	90	76	48.6666666666667	59	41	21	52	60	24	70	-18	58	4	20	52	40
790	10	11	26	2	2	NA	NA	0	2.4	2.5	1.1	1.4	23	36	44	7	NA	90	76	48.6666666666667	59	41	21	52	60	24	70	-18	58	4	20	52	40
791	10	11	26	2	1	NA	NA	0	2.4	2.5	1.1	1.4	23	36	44	7	NA	90	76	48.6666666666667	59	41	21	52	60	24	70	-18	58	4	20	52	40
792	10	11	26	2	3	NA	NA	1	2.4	2.5	1.1	1.4	23	36	44	7	NA	90	76	48.6666666666667	59	41	21	52	60	24	70	-18	58	4	20	52	40
793	10	11	26	2	1	NA	NA	0	2.4	2.5	1.1	1.4	23	36	44	7	NA	90	76	48.6666666666667	59	41	21	52	60	24	70	-18	58	4	20	52	40
794	10	11	26	2	1	NA	NA	0	2.4	2.5	1.1	1.4	23	36	44	7	NA	90	76	48.6666666666667	59	41	21	52	60	24	70	-18	58	4	20	52	40
795	10	11	26	2	2	50	NA	1	2.4	2.5	1.1	1.4	23	36	44	7	NA	90	76	48.6666666666667	59	41	21	52	60	24	70	-18	58	4	20	52	40
796	10	11	26	2	1	60	NA	0	2.4	2.5	1.1	1.4	23	36	44	7	NA	90	76	48.6666666666667	59	41	21	52	60	24	70	-18	58	4	20	52	40
797	10	11	26	2	2	NA	27	1	2.4	2.5	1.1	1.4	23	36	44	7	NA	90	76	48.6666666666667	59	41	21	52	60	24	70	-18	58	4	20	52	40
798	10	11	26	2	3	NA	NA	1	2.4	2.5	1.1	1.4	23	36	44	7	NA	90	76	48.6666666666667	59	41	21	52	60	24	70	-18	58	4	20	52	40
799	10	11	26	2	3	45	NA	0	2.4	2.5	1.1	1.4	23	36	44	7	NA	90	76	48.6666666666667	59	41	21	52	60	24	70	-18	58	4	20	52	40
800	10	11	26	2	2	NA	NA	1	2.4	2.5	1.1	1.4	23	36	44	7	NA	90	76	48.6666666666667	59	41	21	52	60	24	70	-18	58	4	20	52	40
801	10	11	26	2	2	NA	NA	1	2.4	2.5	1.1	1.4	23	36	44	7	NA	90	76	48.6666666666667	59	41	21	52	60	24	70	-18	58	4	20	52	40
802	10	11	26	2	1	NA	NA	0	2.4	2.5	1.1	1.4	23	36	44	7	NA	90	76	48.6666666666667	59	41	21	52	60	24	70	-18	58	4	20	52	40
803	10	11	26	2	1	NA	NA	0	2.4	2.5	1.1	1.4	23	36	44	7	NA	90	76	48.6666666666667	59	41	21	52	60	24	70	-18	58	4	20	52	40
804	10	11	26	2	3	NA	NA	0	2.4	2.5	1.1	1.4	23	36	44	7	NA	90	76	48.6666666666667	59	41	21	52	60	24	70	-18	58	4	20	52	40
805	10	11	26	2	3	NA	33	1	2.4	2.5	1.1	1.4	23	36	44	7	NA	90	76	48.6666666666667	59	41	21	52	60	24	70	-18	58	4	20	52	40
806	10	11	26	2	2	48	NA	0	2.4	2.5	1.1	1.4	23	36	44	7	NA	90	76	48.6666666666667	59	41	21	52	60	24	70	-18	58	4	20	52	40
807	10	11	26	2	3	NA	NA	1	2.4	2.5	1.1	1.4	23	36	44	7	NA	90	76	48.6666666666667	59	41	21	52	60	24	70	-18	58	4	20	52	40
808	10	11	26	2	1	NA	NA	0	2.4	2.5	1.1	1.4	23	36	44	7	NA	90	76	48.6666666666667	59	41	21	52	60	24	70	-18	58	4	20	52	40
809	10	11	26	2	1	70	NA	0	2.4	2.5	1.1	1.4	23	36	44	7	NA	90	76	48.6666666666667	59	41	21	52	60	24	70	-18	58	4	20	52	40
810	10	11	26	2	3	43	NA	1	2.4	2.5	1.1	1.4	23	36	44	7	NA	90	76	48.6666666666667	59	41	21	52	60	24	70	-18	58	4	20	52	40
811	10	11	26	2	1	NA	NA	0	2.4	2.5	1.1	1.4	23	36	44	7	NA	90	76	48.6666666666667	59	41	21	52	60	24	70	-18	58	4	20	52	40
812	10	11	26	2	3	NA	NA	1	2.4	2.5	1.1	1.4	23	36	44	7	NA	90	76	48.6666666666667	59	41	21	52	60	24	70	-18	58	4	20	52	40
813	10	11	26	2	2	NA	NA	1	2.4	2.5	1.1	1.4	23	36	44	7	NA	90	76	48.6666666666667	59	41	21	52	60	24	70	-18	58	4	20	52	40
814	10	11	26	2	1	NA	NA	0	2.4	2.5	1.1	1.4	23	36	44	7	NA	90	76	48.6666666666667	59	41	21	52	60	24	70	-18	58	4	20	52	40
815	10	11	26	2	3	NA	79	1	2.4	2.5	1.1	1.4	23	36	44	7	NA	90	76	48.6666666666667	59	41	21	52	60	24	70	-18	58	4	20	52	40
816	10	11	26	2	1	NA	NA	0	2.4	2.5	1.1	1.4	23	36	44	7	NA	90	76	48.6666666666667	59	41	21	52	60	24	70	-18	58	4	20	52	40
817	10	11	26	2	1	63	NA	0	2.4	2.5	1.1	1.4	23	36	44	7	NA	90	76	48.6666666666667	59	41	21	52	60	24	70	-18	58	4	20	52	40
818	10	11	26	2	3	NA	NA	0	2.4	2.5	1.1	1.4	23	36	44	7	NA	90	76	48.6666666666667	59	41	21	52	60	24	70	-18	58	4	20	52	40
819	10	11	26	2	1	NA	NA	0	2.4	2.5	1.1	1.4	23	36	44	7	NA	90	76	48.6666666666667	59	41	21	52	60	24	70	-18	58	4	20	52	40
820	10	11	26	2	2	NA	46	1	2.4	2.5	1.1	1.4	23	36	44	7	NA	90	76	48.6666666666667	59	41	21	52	60	24	70	-18	58	4	20	52	40
821	10	11	26	2	3	40	NA	1	2.4	2.5	1.1	1.4	23	36	44	7	NA	90	76	48.6666666666667	59	41	21	52	60	24	70	-18	58	4	20	52	40
822	10	11	26	2	1	NA	NA	0	2.4	2.5	1.1	1.4	23	36	44	7	NA	90	76	48.6666666666667	59	41	21	52	60	24	70	-18	58	4	20	52	40
823	10	11	26	2	2	NA	NA	1	2.4	2.5	1.1	1.4	23	36	44	7	NA	90	76	48.6666666666667	59	41	21	52	60	24	70	-18	58	4	20	52	40
824	10	11	26	2	2	67	NA	0	2.4	2.5	1.1	1.4	23	36	44	7	NA	90	76	48.6666666666667	59	41	21	52	60	24	70	-18	58	4	20	52	40
825	10	11	26	2	1	NA	NA	0	2.4	2.5	1.1	1.4	23	36	44	7	NA	90	76	48.6666666666667	59	41	21	52	60	24	70	-18	58	4	20	52	40
826	10	11	26	2	3	NA	NA	1	2.4	2.5	1.1	1.4	23	36	44	7	NA	90	76	48.6666666666667	59	41	21	52	60	24	70	-18	58	4	20	52	40
827	10	11	26	2	3	NA	NA	1	2.4	2.5	1.1	1.4	23	36	44	7	NA	90	76	48.6666666666667	59	41	21	52	60	24	70	-18	58	4	20	52	40
828	10	11	26	2	1	39	NA	0	2.4	2.5	1.1	1.4	23	36	44	7	NA	90	76	48.6666666666667	59	41	21	52	60	24	70	-18	58	4	20	52	40
829	10	11	26	2	3	NA	NA	0	2.4	2.5	1.1	1.4	23	36	44	7	NA	90	76	48.6666666666667	59	41	21	52	60	24	70	-18	58	4	20	52	40
830	10	11	26	2	2	NA	NA	1	2.4	2.5	1.1	1.4	23	36	44	7	NA	90	76	48.6666666666667	59	41	21	52	60	24	70	-18	58	4	20	52	40
831	10	11	26	2	3	73	65	1	2.4	2.5	1.1	1.4	23	36	44	7	NA	90	76	48.6666666666667	59	41	21	52	60	24	70	-18	58	4	20	52	40
832	10	11	26	2	2	NA	NA	1	2.4	2.5	1.1	1.4	23	36	44	7	NA	90	76	48.6666666666667	59	41	21	52	60	24	70	-18	58	4	20	52	40
833	10	11	26	2	2	NA	NA	0	2.4	2.5	1.1	1.4	23	36	44	7	NA	90	76	48.6666666666667	59	41	21	52	60	24	70	-18	58	4	20	52	40
834	10	11	26	2	2	-53	73	1	2.4	2.5	1.1	1.4	23	36	44	7	NA	90	76	48.6666666666667	59	41	21	52	60	24	70	-18	58	4	20	52	40
835	10	11	26	2	2	NA	NA	NA	2.4	2.5	1.1	1.4	23	36	44	7	NA	90	76	48.6666666666667	59	41	21	52	60	24	70	-18	58	4	20	52	40
836	10	11	26	2	3	NA	NA	NA	2.4	2.5	1.1	1.4	23	36	44	7	NA	90	76	48.6666666666667	59	41	21	52	60	24	70	-18	58	4	20	52	40
837	10	11	26	2	2	NA	NA	NA	2.4	2.5	1.1	1.4	23	36	44	7	NA	90	76	48.6666666666667	59	41	21	52	60	24	70	-18	58	4	20	52	40
838	10	11	26	2	3	NA	NA	NA	2.4	2.5	1.1	1.4	23	36	44	7	NA	90	76	48.6666666666667	59	41	21	52	60	24	70	-18	58	4	20	52	40
839	10	11	26	2	1	NA	NA	NA	2.4	2.5	1.1	1.4	23	36	44	7	NA	90	76	48.6666666666667	59	41	21	52	60	24	70	-18	58	4	20	52	40
840	10	11	26	2	1	NA	NA	NA	2.4	2.5	1.1	1.4	23	36	44	7	NA	90	76	48.6666666666667	59	41	21	52	60	24	70	-18	58	4	20	52	40
841	10	11	26	2	3	NA	NA	NA	2.4	2.5	1.1	1.4	23	36	44	7	NA	90	76	48.6666666666667	59	41	21	52	60	24	70	-18	58	4	20	52	40
842	10	11	26	2	1	NA	NA	NA	2.4	2.5	1.1	1.4	23	36	44	7	NA	90	76	48.6666666666667	59	41	21	52	60	24	70	-18	58	4	20	52	40
843	10	11	26	2	1	42	NA	NA	2.4	2.5	1.1	1.4	23	36	44	7	NA	90	76	48.6666666666667	59	41	21	52	60	24	70	-18	58	4	20	52	40
844	10	11	26	2	2	NA	NA	NA	2.4	2.5	1.1	1.4	23	36	44	7	NA	90	76	48.6666666666667	59	41	21	52	60	24	70	-18	58	4	20	52	40
845	10	11	26	2	3	57	NA	NA	2.4	2.5	1.1	1.4	23	36	44	7	NA	90	76	48.6666666666667	59	41	21	52	60	24	70	-18	58	4	20	52	40
846	10	11	26	2	1	NA	NA	NA	2.4	2.5	1.1	1.4	23	36	44	7	NA	90	76	48.6666666666667	59	41	21	52	60	24	70	-18	58	4	20	52	40
847	10	11	26	2	1	NA	NA	NA	2.4	2.5	1.1	1.4	23	36	44	7	NA	90	76	48.6666666666667	59	41	21	52	60	24	70	-18	58	4	20	52	40
848	10	11	26	2	2	-46	NA	NA	2.4	2.5	1.1	1.4	23	36	44	7	NA	90	76	48.6666666666667	59	41	21	52	60	24	70	-18	58	4	20	52	40
849	10	11	26	2	3	NA	NA	NA	2.4	2.5	1.1	1.4	23	36	44	7	NA	90	76	48.6666666666667	59	41	21	52	60	24	70	-18	58	4	20	52	40
850	10	11	26	2	3	NA	NA	NA	2.4	2.5	1.1	1.4	23	36	44	7	NA	90	76	48.6666666666667	59	41	21	52	60	24	70	-18	58	4	20	52	40
851	10	11	26	2	2	NA	NA	NA	2.4	2.5	1.1	1.4	23	36	44	7	NA	90	76	48.6666666666667	59	41	21	52	60	24	70	-18	58	4	20	52	40
852	10	11	26	2	2	NA	NA	NA	2.4	2.5	1.1	1.4	23	36	44	7	NA	90	76	48.6666666666667	59	41	21	52	60	24	70	-18	58	4	20	52	40
853	10	11	26	2	3	NA	NA	NA	2.4	2.5	1.1	1.4	23	36	44	7	NA	90	76	48.6666666666667	59	41	21	52	60	24	70	-18	58	4	20	52	40
854	10	11	26	2	1	NA	NA	NA	2.4	2.5	1.1	1.4	23	36	44	7	NA	90	76	48.6666666666667	59	41	21	52	60	24	70	-18	58	4	20	52	40
855	10	11	26	2	3	58	NA	NA	2.4	2.5	1.1	1.4	23	36	44	7	NA	90	76	48.6666666666667	59	41	21	52	60	24	70	-18	58	4	20	52	40
856	10	11	26	2	1	43	NA	NA	2.4	2.5	1.1	1.4	23	36	44	7	NA	90	76	48.6666666666667	59	41	21	52	60	24	70	-18	58	4	20	52	40
857	10	11	26	2	3	NA	NA	NA	2.4	2.5	1.1	1.4	23	36	44	7	NA	90	76	48.6666666666667	59	41	21	52	60	24	70	-18	58	4	20	52	40
858	10	11	26	2	2	NA	NA	NA	2.4	2.5	1.1	1.4	23	36	44	7	NA	90	76	48.6666666666667	59	41	21	52	60	24	70	-18	58	4	20	52	40
859	10	11	26	2	1	NA	NA	NA	2.4	2.5	1.1	1.4	23	36	44	7	NA	90	76	48.6666666666667	59	41	21	52	60	24	70	-18	58	4	20	52	40
860	10	11	26	2	2	49	NA	NA	2.4	2.5	1.1	1.4	23	36	44	7	NA	90	76	48.6666666666667	59	41	21	52	60	24	70	-18	58	4	20	52	40
861	10	11	26	2	3	NA	NA	NA	2.4	2.5	1.1	1.4	23	36	44	7	NA	90	76	48.6666666666667	59	41	21	52	60	24	70	-18	58	4	20	52	40
862	10	11	26	2	2	NA	NA	NA	2.4	2.5	1.1	1.4	23	36	44	7	NA	90	76	48.6666666666667	59	41	21	52	60	24	70	-18	58	4	20	52	40
863	10	11	26	2	1	NA	NA	NA	2.4	2.5	1.1	1.4	23	36	44	7	NA	90	76	48.6666666666667	59	41	21	52	60	24	70	-18	58	4	20	52	40
864	10	11	26	2	3	NA	NA	NA	2.4	2.5	1.1	1.4	23	36	44	7	NA	90	76	48.6666666666667	59	41	21	52	60	24	70	-18	58	4	20	52	40
865	10	11	26	2	1	NA	NA	NA	2.4	2.5	1.1	1.4	23	36	44	7	NA	90	76	48.6666666666667	59	41	21	52	60	24	70	-18	58	4	20	52	40
866	10	11	26	2	2	NA	NA	NA	2.4	2.5	1.1	1.4	23	36	44	7	NA	90	76	48.6666666666667	59	41	21	52	60	24	70	-18	58	4	20	52	40
867	10	11	26	2	2	NA	NA	NA	2.4	2.5	1.1	1.4	23	36	44	7	NA	90	76	48.6666666666667	59	41	21	52	60	24	70	-18	58	4	20	52	40
868	10	11	26	2	3	55	NA	NA	2.4	2.5	1.1	1.4	23	36	44	7	NA	90	76	48.6666666666667	59	41	21	52	60	24	70	-18	58	4	20	52	40
869	10	11	26	2	1	41	NA	NA	2.4	2.5	1.1	1.4	23	36	44	7	NA	90	76	48.6666666666667	59	41	21	52	60	24	70	-18	58	4	20	52	40
870	10	11	26	2	2	51	NA	NA	2.4	2.5	1.1	1.4	23	36	44	7	NA	90	76	48.6666666666667	59	41	21	52	60	24	70	-18	58	4	20	52	40
871	11	12	28	2	1	54	NA	0	1.6	1.8	1.1	1.1	16	28	35	4	19	36	29	62.6666666666667	60.3333333333333	31	30	81	NA	30	76	-38	40	62	NA	40	52
872	11	12	28	2	2	26	37	0	1.6	1.8	1.1	1.1	16	28	35	4	19	36	29	62.6666666666667	60.3333333333333	31	30	81	NA	30	76	-38	40	62	NA	40	52
873	11	12	28	2	3	44	49	0	1.6	1.8	1.1	1.1	16	28	35	4	19	36	29	62.6666666666667	60.3333333333333	31	30	81	NA	30	76	-38	40	62	NA	40	52
874	11	12	28	2	2	NA	NA	1	1.6	1.8	1.1	1.1	16	28	35	4	19	36	29	62.6666666666667	60.3333333333333	31	30	81	NA	30	76	-38	40	62	NA	40	52
875	11	12	28	2	3	NA	NA	1	1.6	1.8	1.1	1.1	16	28	35	4	19	36	29	62.6666666666667	60.3333333333333	31	30	81	NA	30	76	-38	40	62	NA	40	52
876	11	12	28	2	3	NA	NA	1	1.6	1.8	1.1	1.1	16	28	35	4	19	36	29	62.6666666666667	60.3333333333333	31	30	81	NA	30	76	-38	40	62	NA	40	52
877	11	12	28	2	1	NA	NA	0	1.6	1.8	1.1	1.1	16	28	35	4	19	36	29	62.6666666666667	60.3333333333333	31	30	81	NA	30	76	-38	40	62	NA	40	52
878	11	12	28	2	3	NA	NA	1	1.6	1.8	1.1	1.1	16	28	35	4	19	36	29	62.6666666666667	60.3333333333333	31	30	81	NA	30	76	-38	40	62	NA	40	52
879	11	12	28	2	2	NA	NA	0	1.6	1.8	1.1	1.1	16	28	35	4	19	36	29	62.6666666666667	60.3333333333333	31	30	81	NA	30	76	-38	40	62	NA	40	52
880	11	12	28	2	3	53	NA	0	1.6	1.8	1.1	1.1	16	28	35	4	19	36	29	62.6666666666667	60.3333333333333	31	30	81	NA	30	76	-38	40	62	NA	40	52
881	11	12	28	2	1	NA	NA	0	1.6	1.8	1.1	1.1	16	28	35	4	19	36	29	62.6666666666667	60.3333333333333	31	30	81	NA	30	76	-38	40	62	NA	40	52
882	11	12	28	2	3	NA	56	1	1.6	1.8	1.1	1.1	16	28	35	4	19	36	29	62.6666666666667	60.3333333333333	31	30	81	NA	30	76	-38	40	62	NA	40	52
883	11	12	28	2	1	NA	NA	0	1.6	1.8	1.1	1.1	16	28	35	4	19	36	29	62.6666666666667	60.3333333333333	31	30	81	NA	30	76	-38	40	62	NA	40	52
884	11	12	28	2	2	NA	NA	1	1.6	1.8	1.1	1.1	16	28	35	4	19	36	29	62.6666666666667	60.3333333333333	31	30	81	NA	30	76	-38	40	62	NA	40	52
885	11	12	28	2	2	24	NA	1	1.6	1.8	1.1	1.1	16	28	35	4	19	36	29	62.6666666666667	60.3333333333333	31	30	81	NA	30	76	-38	40	62	NA	40	52
886	11	12	28	2	1	56	NA	0	1.6	1.8	1.1	1.1	16	28	35	4	19	36	29	62.6666666666667	60.3333333333333	31	30	81	NA	30	76	-38	40	62	NA	40	52
887	11	12	28	2	3	NA	NA	0	1.6	1.8	1.1	1.1	16	28	35	4	19	36	29	62.6666666666667	60.3333333333333	31	30	81	NA	30	76	-38	40	62	NA	40	52
888	11	12	28	2	3	NA	NA	1	1.6	1.8	1.1	1.1	16	28	35	4	19	36	29	62.6666666666667	60.3333333333333	31	30	81	NA	30	76	-38	40	62	NA	40	52
889	11	12	28	2	2	NA	65	1	1.6	1.8	1.1	1.1	16	28	35	4	19	36	29	62.6666666666667	60.3333333333333	31	30	81	NA	30	76	-38	40	62	NA	40	52
890	11	12	28	2	2	NA	NA	0	1.6	1.8	1.1	1.1	16	28	35	4	19	36	29	62.6666666666667	60.3333333333333	31	30	81	NA	30	76	-38	40	62	NA	40	52
891	11	12	28	2	1	NA	NA	0	1.6	1.8	1.1	1.1	16	28	35	4	19	36	29	62.6666666666667	60.3333333333333	31	30	81	NA	30	76	-38	40	62	NA	40	52
892	11	12	28	2	1	NA	NA	0	1.6	1.8	1.1	1.1	16	28	35	4	19	36	29	62.6666666666667	60.3333333333333	31	30	81	NA	30	76	-38	40	62	NA	40	52
893	11	12	28	2	2	NA	NA	1	1.6	1.8	1.1	1.1	16	28	35	4	19	36	29	62.6666666666667	60.3333333333333	31	30	81	NA	30	76	-38	40	62	NA	40	52
894	11	12	28	2	1	NA	NA	0	1.6	1.8	1.1	1.1	16	28	35	4	19	36	29	62.6666666666667	60.3333333333333	31	30	81	NA	30	76	-38	40	62	NA	40	52
895	11	12	28	2	3	54	NA	1	1.6	1.8	1.1	1.1	16	28	35	4	19	36	29	62.6666666666667	60.3333333333333	31	30	81	NA	30	76	-38	40	62	NA	40	52
896	11	12	28	2	2	24	NA	1	1.6	1.8	1.1	1.1	16	28	35	4	19	36	29	62.6666666666667	60.3333333333333	31	30	81	NA	30	76	-38	40	62	NA	40	52
897	11	12	28	2	1	58	NA	0	1.6	1.8	1.1	1.1	16	28	35	4	19	36	29	62.6666666666667	60.3333333333333	31	30	81	NA	30	76	-38	40	62	NA	40	52
898	11	12	28	2	3	NA	NA	1	1.6	1.8	1.1	1.1	16	28	35	4	19	36	29	62.6666666666667	60.3333333333333	31	30	81	NA	30	76	-38	40	62	NA	40	52
899	11	12	28	2	2	NA	NA	1	1.6	1.8	1.1	1.1	16	28	35	4	19	36	29	62.6666666666667	60.3333333333333	31	30	81	NA	30	76	-38	40	62	NA	40	52
900	11	12	28	2	1	NA	NA	0	1.6	1.8	1.1	1.1	16	28	35	4	19	36	29	62.6666666666667	60.3333333333333	31	30	81	NA	30	76	-38	40	62	NA	40	52
901	11	12	28	2	1	NA	NA	0	1.6	1.8	1.1	1.1	16	28	35	4	19	36	29	62.6666666666667	60.3333333333333	31	30	81	NA	30	76	-38	40	62	NA	40	52
902	11	12	28	2	2	NA	69	1	1.6	1.8	1.1	1.1	16	28	35	4	19	36	29	62.6666666666667	60.3333333333333	31	30	81	NA	30	76	-38	40	62	NA	40	52
903	11	12	28	2	3	NA	71	1	1.6	1.8	1.1	1.1	16	28	35	4	19	36	29	62.6666666666667	60.3333333333333	31	30	81	NA	30	76	-38	40	62	NA	40	52
904	11	12	28	2	2	NA	NA	0	1.6	1.8	1.1	1.1	16	28	35	4	19	36	29	62.6666666666667	60.3333333333333	31	30	81	NA	30	76	-38	40	62	NA	40	52
905	11	12	28	2	3	NA	NA	0	1.6	1.8	1.1	1.1	16	28	35	4	19	36	29	62.6666666666667	60.3333333333333	31	30	81	NA	30	76	-38	40	62	NA	40	52
906	11	12	28	2	2	24	NA	1	1.6	1.8	1.1	1.1	16	28	35	4	19	36	29	62.6666666666667	60.3333333333333	31	30	81	NA	30	76	-38	40	62	NA	40	52
907	11	12	28	2	3	52	NA	1	1.6	1.8	1.1	1.1	16	28	35	4	19	36	29	62.6666666666667	60.3333333333333	31	30	81	NA	30	76	-38	40	62	NA	40	52
908	11	12	28	2	3	NA	NA	0	1.6	1.8	1.1	1.1	16	28	35	4	19	36	29	62.6666666666667	60.3333333333333	31	30	81	NA	30	76	-38	40	62	NA	40	52
909	11	12	28	2	1	NA	NA	0	1.6	1.8	1.1	1.1	16	28	35	4	19	36	29	62.6666666666667	60.3333333333333	31	30	81	NA	30	76	-38	40	62	NA	40	52
910	11	12	28	2	1	54	NA	0	1.6	1.8	1.1	1.1	16	28	35	4	19	36	29	62.6666666666667	60.3333333333333	31	30	81	NA	30	76	-38	40	62	NA	40	52
911	11	12	28	2	3	NA	NA	1	1.6	1.8	1.1	1.1	16	28	35	4	19	36	29	62.6666666666667	60.3333333333333	31	30	81	NA	30	76	-38	40	62	NA	40	52
912	11	12	28	2	3	NA	NA	1	1.6	1.8	1.1	1.1	16	28	35	4	19	36	29	62.6666666666667	60.3333333333333	31	30	81	NA	30	76	-38	40	62	NA	40	52
913	11	12	28	2	1	NA	NA	0	1.6	1.8	1.1	1.1	16	28	35	4	19	36	29	62.6666666666667	60.3333333333333	31	30	81	NA	30	76	-38	40	62	NA	40	52
914	11	12	28	2	2	NA	NA	0	1.6	1.8	1.1	1.1	16	28	35	4	19	36	29	62.6666666666667	60.3333333333333	31	30	81	NA	30	76	-38	40	62	NA	40	52
915	11	12	28	2	2	NA	NA	1	1.6	1.8	1.1	1.1	16	28	35	4	19	36	29	62.6666666666667	60.3333333333333	31	30	81	NA	30	76	-38	40	62	NA	40	52
916	11	12	28	2	3	54	54	1	1.6	1.8	1.1	1.1	16	28	35	4	19	36	29	62.6666666666667	60.3333333333333	31	30	81	NA	30	76	-38	40	62	NA	40	52
917	11	12	28	2	2	NA	NA	1	1.6	1.8	1.1	1.1	16	28	35	4	19	36	29	62.6666666666667	60.3333333333333	31	30	81	NA	30	76	-38	40	62	NA	40	52
918	11	12	28	2	1	NA	NA	0	1.6	1.8	1.1	1.1	16	28	35	4	19	36	29	62.6666666666667	60.3333333333333	31	30	81	NA	30	76	-38	40	62	NA	40	52
919	11	12	28	2	1	NA	NA	0	1.6	1.8	1.1	1.1	16	28	35	4	19	36	29	62.6666666666667	60.3333333333333	31	30	81	NA	30	76	-38	40	62	NA	40	52
920	11	12	28	2	2	25	54	1	1.6	1.8	1.1	1.1	16	28	35	4	19	36	29	62.6666666666667	60.3333333333333	31	30	81	NA	30	76	-38	40	62	NA	40	52
921	11	12	28	2	1	56	NA	0	1.6	1.8	1.1	1.1	16	28	35	4	19	36	29	62.6666666666667	60.3333333333333	31	30	81	NA	30	76	-38	40	62	NA	40	52
922	11	12	28	2	2	NA	NA	NA	1.6	1.8	1.1	1.1	16	28	35	4	19	36	29	62.6666666666667	60.3333333333333	31	30	81	NA	30	76	-38	40	62	NA	40	52
923	11	12	28	2	2	NA	NA	NA	1.6	1.8	1.1	1.1	16	28	35	4	19	36	29	62.6666666666667	60.3333333333333	31	30	81	NA	30	76	-38	40	62	NA	40	52
924	11	12	28	2	3	NA	NA	NA	1.6	1.8	1.1	1.1	16	28	35	4	19	36	29	62.6666666666667	60.3333333333333	31	30	81	NA	30	76	-38	40	62	NA	40	52
925	11	12	28	2	3	NA	NA	NA	1.6	1.8	1.1	1.1	16	28	35	4	19	36	29	62.6666666666667	60.3333333333333	31	30	81	NA	30	76	-38	40	62	NA	40	52
926	11	12	28	2	2	NA	NA	NA	1.6	1.8	1.1	1.1	16	28	35	4	19	36	29	62.6666666666667	60.3333333333333	31	30	81	NA	30	76	-38	40	62	NA	40	52
927	11	12	28	2	3	NA	NA	NA	1.6	1.8	1.1	1.1	16	28	35	4	19	36	29	62.6666666666667	60.3333333333333	31	30	81	NA	30	76	-38	40	62	NA	40	52
928	11	12	28	2	1	NA	NA	NA	1.6	1.8	1.1	1.1	16	28	35	4	19	36	29	62.6666666666667	60.3333333333333	31	30	81	NA	30	76	-38	40	62	NA	40	52
929	11	12	28	2	2	11	NA	NA	1.6	1.8	1.1	1.1	16	28	35	4	19	36	29	62.6666666666667	60.3333333333333	31	30	81	NA	30	76	-38	40	62	NA	40	52
930	11	12	28	2	1	NA	NA	NA	1.6	1.8	1.1	1.1	16	28	35	4	19	36	29	62.6666666666667	60.3333333333333	31	30	81	NA	30	76	-38	40	62	NA	40	52
931	11	12	28	2	3	54	NA	NA	1.6	1.8	1.1	1.1	16	28	35	4	19	36	29	62.6666666666667	60.3333333333333	31	30	81	NA	30	76	-38	40	62	NA	40	52
932	11	12	28	2	3	NA	NA	NA	1.6	1.8	1.1	1.1	16	28	35	4	19	36	29	62.6666666666667	60.3333333333333	31	30	81	NA	30	76	-38	40	62	NA	40	52
933	11	12	28	2	2	NA	NA	NA	1.6	1.8	1.1	1.1	16	28	35	4	19	36	29	62.6666666666667	60.3333333333333	31	30	81	NA	30	76	-38	40	62	NA	40	52
934	11	12	28	2	1	NA	NA	NA	1.6	1.8	1.1	1.1	16	28	35	4	19	36	29	62.6666666666667	60.3333333333333	31	30	81	NA	30	76	-38	40	62	NA	40	52
935	11	12	28	2	2	NA	NA	NA	1.6	1.8	1.1	1.1	16	28	35	4	19	36	29	62.6666666666667	60.3333333333333	31	30	81	NA	30	76	-38	40	62	NA	40	52
936	11	12	28	2	1	55	NA	NA	1.6	1.8	1.1	1.1	16	28	35	4	19	36	29	62.6666666666667	60.3333333333333	31	30	81	NA	30	76	-38	40	62	NA	40	52
937	11	12	28	2	1	NA	NA	NA	1.6	1.8	1.1	1.1	16	28	35	4	19	36	29	62.6666666666667	60.3333333333333	31	30	81	NA	30	76	-38	40	62	NA	40	52
938	11	12	28	2	3	NA	NA	NA	1.6	1.8	1.1	1.1	16	28	35	4	19	36	29	62.6666666666667	60.3333333333333	31	30	81	NA	30	76	-38	40	62	NA	40	52
939	11	12	28	2	1	NA	NA	NA	1.6	1.8	1.1	1.1	16	28	35	4	19	36	29	62.6666666666667	60.3333333333333	31	30	81	NA	30	76	-38	40	62	NA	40	52
940	11	12	28	2	3	NA	NA	NA	1.6	1.8	1.1	1.1	16	28	35	4	19	36	29	62.6666666666667	60.3333333333333	31	30	81	NA	30	76	-38	40	62	NA	40	52
941	11	12	28	2	1	NA	NA	NA	1.6	1.8	1.1	1.1	16	28	35	4	19	36	29	62.6666666666667	60.3333333333333	31	30	81	NA	30	76	-38	40	62	NA	40	52
942	11	12	28	2	1	56	NA	NA	1.6	1.8	1.1	1.1	16	28	35	4	19	36	29	62.6666666666667	60.3333333333333	31	30	81	NA	30	76	-38	40	62	NA	40	52
943	11	12	28	2	2	NA	NA	NA	1.6	1.8	1.1	1.1	16	28	35	4	19	36	29	62.6666666666667	60.3333333333333	31	30	81	NA	30	76	-38	40	62	NA	40	52
944	11	12	28	2	3	55	NA	NA	1.6	1.8	1.1	1.1	16	28	35	4	19	36	29	62.6666666666667	60.3333333333333	31	30	81	NA	30	76	-38	40	62	NA	40	52
945	11	12	28	2	3	NA	NA	NA	1.6	1.8	1.1	1.1	16	28	35	4	19	36	29	62.6666666666667	60.3333333333333	31	30	81	NA	30	76	-38	40	62	NA	40	52
946	11	12	28	2	2	13	NA	NA	1.6	1.8	1.1	1.1	16	28	35	4	19	36	29	62.6666666666667	60.3333333333333	31	30	81	NA	30	76	-38	40	62	NA	40	52
947	11	12	28	2	2	NA	NA	NA	1.6	1.8	1.1	1.1	16	28	35	4	19	36	29	62.6666666666667	60.3333333333333	31	30	81	NA	30	76	-38	40	62	NA	40	52
948	11	12	28	2	3	NA	NA	NA	1.6	1.8	1.1	1.1	16	28	35	4	19	36	29	62.6666666666667	60.3333333333333	31	30	81	NA	30	76	-38	40	62	NA	40	52
949	11	12	28	2	1	NA	NA	NA	1.6	1.8	1.1	1.1	16	28	35	4	19	36	29	62.6666666666667	60.3333333333333	31	30	81	NA	30	76	-38	40	62	NA	40	52
950	11	12	28	2	1	NA	NA	NA	1.6	1.8	1.1	1.1	16	28	35	4	19	36	29	62.6666666666667	60.3333333333333	31	30	81	NA	30	76	-38	40	62	NA	40	52
951	11	12	28	2	2	NA	NA	NA	1.6	1.8	1.1	1.1	16	28	35	4	19	36	29	62.6666666666667	60.3333333333333	31	30	81	NA	30	76	-38	40	62	NA	40	52
952	11	12	28	2	2	NA	NA	NA	1.6	1.8	1.1	1.1	16	28	35	4	19	36	29	62.6666666666667	60.3333333333333	31	30	81	NA	30	76	-38	40	62	NA	40	52
953	11	12	28	2	1	NA	NA	NA	1.6	1.8	1.1	1.1	16	28	35	4	19	36	29	62.6666666666667	60.3333333333333	31	30	81	NA	30	76	-38	40	62	NA	40	52
954	11	12	28	2	2	10	NA	NA	1.6	1.8	1.1	1.1	16	28	35	4	19	36	29	62.6666666666667	60.3333333333333	31	30	81	NA	30	76	-38	40	62	NA	40	52
955	11	12	28	2	1	55	NA	NA	1.6	1.8	1.1	1.1	16	28	35	4	19	36	29	62.6666666666667	60.3333333333333	31	30	81	NA	30	76	-38	40	62	NA	40	52
956	11	12	28	2	3	NA	NA	NA	1.6	1.8	1.1	1.1	16	28	35	4	19	36	29	62.6666666666667	60.3333333333333	31	30	81	NA	30	76	-38	40	62	NA	40	52
957	11	12	28	2	3	56	NA	NA	1.6	1.8	1.1	1.1	16	28	35	4	19	36	29	62.6666666666667	60.3333333333333	31	30	81	NA	30	76	-38	40	62	NA	40	52
958	12	14	30	2	1	51	NA	0	1.7	1.8	0.7	1.8	16	31	32	4	14	4	2	61	73.6666666666667	86	0	50	91	4	51	72	100	0	82	92	2
959	12	14	30	2	2	51	4	0	1.7	1.8	0.7	1.8	16	31	32	4	14	4	2	61	73.6666666666667	86	0	50	91	4	51	72	100	0	82	92	2
960	12	14	30	2	3	51	19	0	1.7	1.8	0.7	1.8	16	31	32	4	14	4	2	61	73.6666666666667	86	0	50	91	4	51	72	100	0	82	92	2
961	12	14	30	2	1	NA	NA	0	1.7	1.8	0.7	1.8	16	31	32	4	14	4	2	61	73.6666666666667	86	0	50	91	4	51	72	100	0	82	92	2
962	12	14	30	2	3	NA	NA	1	1.7	1.8	0.7	1.8	16	31	32	4	14	4	2	61	73.6666666666667	86	0	50	91	4	51	72	100	0	82	92	2
963	12	14	30	2	2	NA	NA	1	1.7	1.8	0.7	1.8	16	31	32	4	14	4	2	61	73.6666666666667	86	0	50	91	4	51	72	100	0	82	92	2
964	12	14	30	2	1	NA	NA	0	1.7	1.8	0.7	1.8	16	31	32	4	14	4	2	61	73.6666666666667	86	0	50	91	4	51	72	100	0	82	92	2
965	12	14	30	2	3	NA	NA	1	1.7	1.8	0.7	1.8	16	31	32	4	14	4	2	61	73.6666666666667	86	0	50	91	4	51	72	100	0	82	92	2
966	12	14	30	2	3	NA	NA	0	1.7	1.8	0.7	1.8	16	31	32	4	14	4	2	61	73.6666666666667	86	0	50	91	4	51	72	100	0	82	92	2
967	12	14	30	2	1	NA	NA	0	1.7	1.8	0.7	1.8	16	31	32	4	14	4	2	61	73.6666666666667	86	0	50	91	4	51	72	100	0	82	92	2
968	12	14	30	2	3	-67	NA	1	1.7	1.8	0.7	1.8	16	31	32	4	14	4	2	61	73.6666666666667	86	0	50	91	4	51	72	100	0	82	92	2
969	12	14	30	2	2	NA	NA	1	1.7	1.8	0.7	1.8	16	31	32	4	14	4	2	61	73.6666666666667	86	0	50	91	4	51	72	100	0	82	92	2
970	12	14	30	2	1	50	NA	0	1.7	1.8	0.7	1.8	16	31	32	4	14	4	2	61	73.6666666666667	86	0	50	91	4	51	72	100	0	82	92	2
971	12	14	30	2	2	NA	NA	1	1.7	1.8	0.7	1.8	16	31	32	4	14	4	2	61	73.6666666666667	86	0	50	91	4	51	72	100	0	82	92	2
972	12	14	30	2	3	NA	67	1	1.7	1.8	0.7	1.8	16	31	32	4	14	4	2	61	73.6666666666667	86	0	50	91	4	51	72	100	0	82	92	2
973	12	14	30	2	1	NA	NA	0	1.7	1.8	0.7	1.8	16	31	32	4	14	4	2	61	73.6666666666667	86	0	50	91	4	51	72	100	0	82	92	2
974	12	14	30	2	1	NA	NA	0	1.7	1.8	0.7	1.8	16	31	32	4	14	4	2	61	73.6666666666667	86	0	50	91	4	51	72	100	0	82	92	2
975	12	14	30	2	2	53	NA	0	1.7	1.8	0.7	1.8	16	31	32	4	14	4	2	61	73.6666666666667	86	0	50	91	4	51	72	100	0	82	92	2
976	12	14	30	2	3	NA	NA	1	1.7	1.8	0.7	1.8	16	31	32	4	14	4	2	61	73.6666666666667	86	0	50	91	4	51	72	100	0	82	92	2
977	12	14	30	2	3	NA	NA	0	1.7	1.8	0.7	1.8	16	31	32	4	14	4	2	61	73.6666666666667	86	0	50	91	4	51	72	100	0	82	92	2
978	12	14	30	2	2	NA	52	1	1.7	1.8	0.7	1.8	16	31	32	4	14	4	2	61	73.6666666666667	86	0	50	91	4	51	72	100	0	82	92	2
979	12	14	30	2	2	NA	NA	1	1.7	1.8	0.7	1.8	16	31	32	4	14	4	2	61	73.6666666666667	86	0	50	91	4	51	72	100	0	82	92	2
980	12	14	30	2	1	NA	NA	0	1.7	1.8	0.7	1.8	16	31	32	4	14	4	2	61	73.6666666666667	86	0	50	91	4	51	72	100	0	82	92	2
981	12	14	30	2	2	NA	NA	0	1.7	1.8	0.7	1.8	16	31	32	4	14	4	2	61	73.6666666666667	86	0	50	91	4	51	72	100	0	82	92	2
982	12	14	30	2	1	42	NA	0	1.7	1.8	0.7	1.8	16	31	32	4	14	4	2	61	73.6666666666667	86	0	50	91	4	51	72	100	0	82	92	2
983	12	14	30	2	2	56	NA	1	1.7	1.8	0.7	1.8	16	31	32	4	14	4	2	61	73.6666666666667	86	0	50	91	4	51	72	100	0	82	92	2
984	12	14	30	2	3	74	NA	1	1.7	1.8	0.7	1.8	16	31	32	4	14	4	2	61	73.6666666666667	86	0	50	91	4	51	72	100	0	82	92	2
985	12	14	30	2	3	NA	NA	0	1.7	1.8	0.7	1.8	16	31	32	4	14	4	2	61	73.6666666666667	86	0	50	91	4	51	72	100	0	82	92	2
986	12	14	30	2	1	NA	NA	0	1.7	1.8	0.7	1.8	16	31	32	4	14	4	2	61	73.6666666666667	86	0	50	91	4	51	72	100	0	82	92	2
987	12	14	30	2	3	NA	NA	1	1.7	1.8	0.7	1.8	16	31	32	4	14	4	2	61	73.6666666666667	86	0	50	91	4	51	72	100	0	82	92	2
988	12	14	30	2	2	NA	NA	1	1.7	1.8	0.7	1.8	16	31	32	4	14	4	2	61	73.6666666666667	86	0	50	91	4	51	72	100	0	82	92	2
989	12	14	30	2	2	NA	NA	0	1.7	1.8	0.7	1.8	16	31	32	4	14	4	2	61	73.6666666666667	86	0	50	91	4	51	72	100	0	82	92	2
990	12	14	30	2	3	NA	78	1	1.7	1.8	0.7	1.8	16	31	32	4	14	4	2	61	73.6666666666667	86	0	50	91	4	51	72	100	0	82	92	2
991	12	14	30	2	2	NA	69	1	1.7	1.8	0.7	1.8	16	31	32	4	14	4	2	61	73.6666666666667	86	0	50	91	4	51	72	100	0	82	92	2
992	12	14	30	2	1	NA	NA	0	1.7	1.8	0.7	1.8	16	31	32	4	14	4	2	61	73.6666666666667	86	0	50	91	4	51	72	100	0	82	92	2
993	12	14	30	2	3	82	NA	1	1.7	1.8	0.7	1.8	16	31	32	4	14	4	2	61	73.6666666666667	86	0	50	91	4	51	72	100	0	82	92	2
994	12	14	30	2	1	NA	NA	0	1.7	1.8	0.7	1.8	16	31	32	4	14	4	2	61	73.6666666666667	86	0	50	91	4	51	72	100	0	82	92	2
995	12	14	30	2	3	NA	NA	1	1.7	1.8	0.7	1.8	16	31	32	4	14	4	2	61	73.6666666666667	86	0	50	91	4	51	72	100	0	82	92	2
996	12	14	30	2	2	71	NA	1	1.7	1.8	0.7	1.8	16	31	32	4	14	4	2	61	73.6666666666667	86	0	50	91	4	51	72	100	0	82	92	2
997	12	14	30	2	1	21	NA	0	1.7	1.8	0.7	1.8	16	31	32	4	14	4	2	61	73.6666666666667	86	0	50	91	4	51	72	100	0	82	92	2
998	12	14	30	2	1	NA	NA	0	1.7	1.8	0.7	1.8	16	31	32	4	14	4	2	61	73.6666666666667	86	0	50	91	4	51	72	100	0	82	92	2
999	12	14	30	2	3	NA	NA	1	1.7	1.8	0.7	1.8	16	31	32	4	14	4	2	61	73.6666666666667	86	0	50	91	4	51	72	100	0	82	92	2
1000	12	14	30	2	1	NA	NA	0	1.7	1.8	0.7	1.8	16	31	32	4	14	4	2	61	73.6666666666667	86	0	50	91	4	51	72	100	0	82	92	2
1001	12	14	30	2	2	NA	NA	1	1.7	1.8	0.7	1.8	16	31	32	4	14	4	2	61	73.6666666666667	86	0	50	91	4	51	72	100	0	82	92	2
1002	12	14	30	2	3	NA	NA	0	1.7	1.8	0.7	1.8	16	31	32	4	14	4	2	61	73.6666666666667	86	0	50	91	4	51	72	100	0	82	92	2
1003	12	14	30	2	2	NA	NA	0	1.7	1.8	0.7	1.8	16	31	32	4	14	4	2	61	73.6666666666667	86	0	50	91	4	51	72	100	0	82	92	2
1004	12	14	30	2	1	NA	NA	0	1.7	1.8	0.7	1.8	16	31	32	4	14	4	2	61	73.6666666666667	86	0	50	91	4	51	72	100	0	82	92	2
1005	12	14	30	2	3	76	76	1	1.7	1.8	0.7	1.8	16	31	32	4	14	4	2	61	73.6666666666667	86	0	50	91	4	51	72	100	0	82	92	2
1006	12	14	30	2	2	NA	NA	1	1.7	1.8	0.7	1.8	16	31	32	4	14	4	2	61	73.6666666666667	86	0	50	91	4	51	72	100	0	82	92	2
1007	12	14	30	2	2	70	62	1	1.7	1.8	0.7	1.8	16	31	32	4	14	4	2	61	73.6666666666667	86	0	50	91	4	51	72	100	0	82	92	2
1008	12	14	30	2	1	22	NA	0	1.7	1.8	0.7	1.8	16	31	32	4	14	4	2	61	73.6666666666667	86	0	50	91	4	51	72	100	0	82	92	2
1009	12	14	30	2	2	NA	NA	NA	1.7	1.8	0.7	1.8	16	31	32	4	14	4	2	61	73.6666666666667	86	0	50	91	4	51	72	100	0	82	92	2
1010	12	14	30	2	1	NA	NA	NA	1.7	1.8	0.7	1.8	16	31	32	4	14	4	2	61	73.6666666666667	86	0	50	91	4	51	72	100	0	82	92	2
1011	12	14	30	2	3	NA	NA	NA	1.7	1.8	0.7	1.8	16	31	32	4	14	4	2	61	73.6666666666667	86	0	50	91	4	51	72	100	0	82	92	2
1012	12	14	30	2	1	NA	NA	NA	1.7	1.8	0.7	1.8	16	31	32	4	14	4	2	61	73.6666666666667	86	0	50	91	4	51	72	100	0	82	92	2
1013	12	14	30	2	3	NA	NA	NA	1.7	1.8	0.7	1.8	16	31	32	4	14	4	2	61	73.6666666666667	86	0	50	91	4	51	72	100	0	82	92	2
1014	12	14	30	2	1	NA	NA	NA	1.7	1.8	0.7	1.8	16	31	32	4	14	4	2	61	73.6666666666667	86	0	50	91	4	51	72	100	0	82	92	2
1015	12	14	30	2	2	NA	NA	NA	1.7	1.8	0.7	1.8	16	31	32	4	14	4	2	61	73.6666666666667	86	0	50	91	4	51	72	100	0	82	92	2
1016	12	14	30	2	3	NA	NA	NA	1.7	1.8	0.7	1.8	16	31	32	4	14	4	2	61	73.6666666666667	86	0	50	91	4	51	72	100	0	82	92	2
1017	12	14	30	2	2	NA	NA	NA	1.7	1.8	0.7	1.8	16	31	32	4	14	4	2	61	73.6666666666667	86	0	50	91	4	51	72	100	0	82	92	2
1018	12	14	30	2	2	59	NA	NA	1.7	1.8	0.7	1.8	16	31	32	4	14	4	2	61	73.6666666666667	86	0	50	91	4	51	72	100	0	82	92	2
1019	12	14	30	2	1	16	NA	NA	1.7	1.8	0.7	1.8	16	31	32	4	14	4	2	61	73.6666666666667	86	0	50	91	4	51	72	100	0	82	92	2
1020	12	14	30	2	3	68	NA	NA	1.7	1.8	0.7	1.8	16	31	32	4	14	4	2	61	73.6666666666667	86	0	50	91	4	51	72	100	0	82	92	2
1021	12	14	30	2	1	NA	NA	NA	1.7	1.8	0.7	1.8	16	31	32	4	14	4	2	61	73.6666666666667	86	0	50	91	4	51	72	100	0	82	92	2
1022	12	14	30	2	2	NA	NA	NA	1.7	1.8	0.7	1.8	16	31	32	4	14	4	2	61	73.6666666666667	86	0	50	91	4	51	72	100	0	82	92	2
1023	12	14	30	2	2	NA	NA	NA	1.7	1.8	0.7	1.8	16	31	32	4	14	4	2	61	73.6666666666667	86	0	50	91	4	51	72	100	0	82	92	2
1024	12	14	30	2	3	NA	NA	NA	1.7	1.8	0.7	1.8	16	31	32	4	14	4	2	61	73.6666666666667	86	0	50	91	4	51	72	100	0	82	92	2
1025	12	14	30	2	3	NA	NA	NA	1.7	1.8	0.7	1.8	16	31	32	4	14	4	2	61	73.6666666666667	86	0	50	91	4	51	72	100	0	82	92	2
1026	12	14	30	2	1	NA	NA	NA	1.7	1.8	0.7	1.8	16	31	32	4	14	4	2	61	73.6666666666667	86	0	50	91	4	51	72	100	0	82	92	2
1027	12	14	30	2	3	NA	NA	NA	1.7	1.8	0.7	1.8	16	31	32	4	14	4	2	61	73.6666666666667	86	0	50	91	4	51	72	100	0	82	92	2
1028	12	14	30	2	3	56	NA	NA	1.7	1.8	0.7	1.8	16	31	32	4	14	4	2	61	73.6666666666667	86	0	50	91	4	51	72	100	0	82	92	2
1029	12	14	30	2	1	NA	NA	NA	1.7	1.8	0.7	1.8	16	31	32	4	14	4	2	61	73.6666666666667	86	0	50	91	4	51	72	100	0	82	92	2
1030	12	14	30	2	1	38	NA	NA	1.7	1.8	0.7	1.8	16	31	32	4	14	4	2	61	73.6666666666667	86	0	50	91	4	51	72	100	0	82	92	2
1031	12	14	30	2	2	NA	NA	NA	1.7	1.8	0.7	1.8	16	31	32	4	14	4	2	61	73.6666666666667	86	0	50	91	4	51	72	100	0	82	92	2
1032	12	14	30	2	2	50	NA	NA	1.7	1.8	0.7	1.8	16	31	32	4	14	4	2	61	73.6666666666667	86	0	50	91	4	51	72	100	0	82	92	2
1033	12	14	30	2	3	NA	NA	NA	1.7	1.8	0.7	1.8	16	31	32	4	14	4	2	61	73.6666666666667	86	0	50	91	4	51	72	100	0	82	92	2
1034	12	14	30	2	2	NA	NA	NA	1.7	1.8	0.7	1.8	16	31	32	4	14	4	2	61	73.6666666666667	86	0	50	91	4	51	72	100	0	82	92	2
1035	12	14	30	2	3	NA	NA	NA	1.7	1.8	0.7	1.8	16	31	32	4	14	4	2	61	73.6666666666667	86	0	50	91	4	51	72	100	0	82	92	2
1036	12	14	30	2	1	NA	NA	NA	1.7	1.8	0.7	1.8	16	31	32	4	14	4	2	61	73.6666666666667	86	0	50	91	4	51	72	100	0	82	92	2
1037	12	14	30	2	2	NA	NA	NA	1.7	1.8	0.7	1.8	16	31	32	4	14	4	2	61	73.6666666666667	86	0	50	91	4	51	72	100	0	82	92	2
1038	12	14	30	2	3	NA	NA	NA	1.7	1.8	0.7	1.8	16	31	32	4	14	4	2	61	73.6666666666667	86	0	50	91	4	51	72	100	0	82	92	2
1039	12	14	30	2	1	NA	NA	NA	1.7	1.8	0.7	1.8	16	31	32	4	14	4	2	61	73.6666666666667	86	0	50	91	4	51	72	100	0	82	92	2
1040	12	14	30	2	2	NA	NA	NA	1.7	1.8	0.7	1.8	16	31	32	4	14	4	2	61	73.6666666666667	86	0	50	91	4	51	72	100	0	82	92	2
1041	12	14	30	2	2	50	NA	NA	1.7	1.8	0.7	1.8	16	31	32	4	14	4	2	61	73.6666666666667	86	0	50	91	4	51	72	100	0	82	92	2
1042	12	14	30	2	1	NA	NA	NA	1.7	1.8	0.7	1.8	16	31	32	4	14	4	2	61	73.6666666666667	86	0	50	91	4	51	72	100	0	82	92	2
1043	12	14	30	2	1	44	NA	NA	1.7	1.8	0.7	1.8	16	31	32	4	14	4	2	61	73.6666666666667	86	0	50	91	4	51	72	100	0	82	92	2
1044	12	14	30	2	3	53	NA	NA	1.7	1.8	0.7	1.8	16	31	32	4	14	4	2	61	73.6666666666667	86	0	50	91	4	51	72	100	0	82	92	2
1045	13	15	26	2	1	27	NA	0	0.4	1.2	0.4	0.1	5	30	28	16	4	32	7	58.6666666666667	51	76	26	51	79	28	50	52	48	2	58	44	0
1046	13	15	26	2	2	69	36	0	0.4	1.2	0.4	0.1	5	30	28	16	4	32	7	58.6666666666667	51	76	26	51	79	28	50	52	48	2	58	44	0
1047	13	15	26	2	3	3	52	0	0.4	1.2	0.4	0.1	5	30	28	16	4	32	7	58.6666666666667	51	76	26	51	79	28	50	52	48	2	58	44	0
1048	13	15	26	2	1	NA	NA	0	0.4	1.2	0.4	0.1	5	30	28	16	4	32	7	58.6666666666667	51	76	26	51	79	28	50	52	48	2	58	44	0
1049	13	15	26	2	3	NA	NA	1	0.4	1.2	0.4	0.1	5	30	28	16	4	32	7	58.6666666666667	51	76	26	51	79	28	50	52	48	2	58	44	0
1050	13	15	26	2	1	NA	NA	0	0.4	1.2	0.4	0.1	5	30	28	16	4	32	7	58.6666666666667	51	76	26	51	79	28	50	52	48	2	58	44	0
1051	13	15	26	2	2	NA	NA	1	0.4	1.2	0.4	0.1	5	30	28	16	4	32	7	58.6666666666667	51	76	26	51	79	28	50	52	48	2	58	44	0
1052	13	15	26	2	3	NA	NA	1	0.4	1.2	0.4	0.1	5	30	28	16	4	32	7	58.6666666666667	51	76	26	51	79	28	50	52	48	2	58	44	0
1053	13	15	26	2	2	NA	NA	0	0.4	1.2	0.4	0.1	5	30	28	16	4	32	7	58.6666666666667	51	76	26	51	79	28	50	52	48	2	58	44	0
1054	13	15	26	2	3	NA	NA	0	0.4	1.2	0.4	0.1	5	30	28	16	4	32	7	58.6666666666667	51	76	26	51	79	28	50	52	48	2	58	44	0
1055	13	15	26	2	1	NA	NA	0	0.4	1.2	0.4	0.1	5	30	28	16	4	32	7	58.6666666666667	51	76	26	51	79	28	50	52	48	2	58	44	0
1056	13	15	26	2	1	40	NA	0	0.4	1.2	0.4	0.1	5	30	28	16	4	32	7	58.6666666666667	51	76	26	51	79	28	50	52	48	2	58	44	0
1057	13	15	26	2	2	NA	NA	1	0.4	1.2	0.4	0.1	5	30	28	16	4	32	7	58.6666666666667	51	76	26	51	79	28	50	52	48	2	58	44	0
1058	13	15	26	2	3	21	NA	1	0.4	1.2	0.4	0.1	5	30	28	16	4	32	7	58.6666666666667	51	76	26	51	79	28	50	52	48	2	58	44	0
1059	13	15	26	2	2	82	NA	1	0.4	1.2	0.4	0.1	5	30	28	16	4	32	7	58.6666666666667	51	76	26	51	79	28	50	52	48	2	58	44	0
1060	13	15	26	2	1	NA	NA	0	0.4	1.2	0.4	0.1	5	30	28	16	4	32	7	58.6666666666667	51	76	26	51	79	28	50	52	48	2	58	44	0
1061	13	15	26	2	1	NA	NA	0	0.4	1.2	0.4	0.1	5	30	28	16	4	32	7	58.6666666666667	51	76	26	51	79	28	50	52	48	2	58	44	0
1062	13	15	26	2	2	NA	NA	0	0.4	1.2	0.4	0.1	5	30	28	16	4	32	7	58.6666666666667	51	76	26	51	79	28	50	52	48	2	58	44	0
1063	13	15	26	2	2	NA	53	1	0.4	1.2	0.4	0.1	5	30	28	16	4	32	7	58.6666666666667	51	76	26	51	79	28	50	52	48	2	58	44	0
1064	13	15	26	2	3	NA	80	1	0.4	1.2	0.4	0.1	5	30	28	16	4	32	7	58.6666666666667	51	76	26	51	79	28	50	52	48	2	58	44	0
1065	13	15	26	2	2	NA	NA	1	0.4	1.2	0.4	0.1	5	30	28	16	4	32	7	58.6666666666667	51	76	26	51	79	28	50	52	48	2	58	44	0
1066	13	15	26	2	3	NA	NA	1	0.4	1.2	0.4	0.1	5	30	28	16	4	32	7	58.6666666666667	51	76	26	51	79	28	50	52	48	2	58	44	0
1067	13	15	26	2	3	NA	NA	1	0.4	1.2	0.4	0.1	5	30	28	16	4	32	7	58.6666666666667	51	76	26	51	79	28	50	52	48	2	58	44	0
1068	13	15	26	2	2	61	NA	1	0.4	1.2	0.4	0.1	5	30	28	16	4	32	7	58.6666666666667	51	76	26	51	79	28	50	52	48	2	58	44	0
1069	13	15	26	2	1	NA	NA	0	0.4	1.2	0.4	0.1	5	30	28	16	4	32	7	58.6666666666667	51	76	26	51	79	28	50	52	48	2	58	44	0
1070	13	15	26	2	3	83	NA	0	0.4	1.2	0.4	0.1	5	30	28	16	4	32	7	58.6666666666667	51	76	26	51	79	28	50	52	48	2	58	44	0
1071	13	15	26	2	1	29	NA	0	0.4	1.2	0.4	0.1	5	30	28	16	4	32	7	58.6666666666667	51	76	26	51	79	28	50	52	48	2	58	44	0
1072	13	15	26	2	2	NA	NA	0	0.4	1.2	0.4	0.1	5	30	28	16	4	32	7	58.6666666666667	51	76	26	51	79	28	50	52	48	2	58	44	0
1073	13	15	26	2	3	NA	NA	1	0.4	1.2	0.4	0.1	5	30	28	16	4	32	7	58.6666666666667	51	76	26	51	79	28	50	52	48	2	58	44	0
1074	13	15	26	2	1	NA	NA	0	0.4	1.2	0.4	0.1	5	30	28	16	4	32	7	58.6666666666667	51	76	26	51	79	28	50	52	48	2	58	44	0
1075	13	15	26	2	2	NA	NA	1	0.4	1.2	0.4	0.1	5	30	28	16	4	32	7	58.6666666666667	51	76	26	51	79	28	50	52	48	2	58	44	0
1076	13	15	26	2	2	NA	57	1	0.4	1.2	0.4	0.1	5	30	28	16	4	32	7	58.6666666666667	51	76	26	51	79	28	50	52	48	2	58	44	0
1077	13	15	26	2	3	NA	48	1	0.4	1.2	0.4	0.1	5	30	28	16	4	32	7	58.6666666666667	51	76	26	51	79	28	50	52	48	2	58	44	0
1078	13	15	26	2	3	NA	NA	0	0.4	1.2	0.4	0.1	5	30	28	16	4	32	7	58.6666666666667	51	76	26	51	79	28	50	52	48	2	58	44	0
1079	13	15	26	2	1	NA	NA	0	0.4	1.2	0.4	0.1	5	30	28	16	4	32	7	58.6666666666667	51	76	26	51	79	28	50	52	48	2	58	44	0
1080	13	15	26	2	3	58	NA	1	0.4	1.2	0.4	0.1	5	30	28	16	4	32	7	58.6666666666667	51	76	26	51	79	28	50	52	48	2	58	44	0
1081	13	15	26	2	1	NA	NA	0	0.4	1.2	0.4	0.1	5	30	28	16	4	32	7	58.6666666666667	51	76	26	51	79	28	50	52	48	2	58	44	0
1082	13	15	26	2	3	NA	NA	0	0.4	1.2	0.4	0.1	5	30	28	16	4	32	7	58.6666666666667	51	76	26	51	79	28	50	52	48	2	58	44	0
1083	13	15	26	2	3	NA	NA	1	0.4	1.2	0.4	0.1	5	30	28	16	4	32	7	58.6666666666667	51	76	26	51	79	28	50	52	48	2	58	44	0
1084	13	15	26	2	1	0	NA	0	0.4	1.2	0.4	0.1	5	30	28	16	4	32	7	58.6666666666667	51	76	26	51	79	28	50	52	48	2	58	44	0
1085	13	15	26	2	1	NA	NA	0	0.4	1.2	0.4	0.1	5	30	28	16	4	32	7	58.6666666666667	51	76	26	51	79	28	50	52	48	2	58	44	0
1086	13	15	26	2	2	79	NA	1	0.4	1.2	0.4	0.1	5	30	28	16	4	32	7	58.6666666666667	51	76	26	51	79	28	50	52	48	2	58	44	0
1087	13	15	26	2	3	NA	NA	1	0.4	1.2	0.4	0.1	5	30	28	16	4	32	7	58.6666666666667	51	76	26	51	79	28	50	52	48	2	58	44	0
1088	13	15	26	2	3	71	25	1	0.4	1.2	0.4	0.1	5	30	28	16	4	32	7	58.6666666666667	51	76	26	51	79	28	50	52	48	2	58	44	0
1089	13	15	26	2	2	NA	NA	0	0.4	1.2	0.4	0.1	5	30	28	16	4	32	7	58.6666666666667	51	76	26	51	79	28	50	52	48	2	58	44	0
1090	13	15	26	2	2	NA	NA	1	0.4	1.2	0.4	0.1	5	30	28	16	4	32	7	58.6666666666667	51	76	26	51	79	28	50	52	48	2	58	44	0
1091	13	15	26	2	1	NA	NA	0	0.4	1.2	0.4	0.1	5	30	28	16	4	32	7	58.6666666666667	51	76	26	51	79	28	50	52	48	2	58	44	0
1092	13	15	26	2	2	NA	NA	1	0.4	1.2	0.4	0.1	5	30	28	16	4	32	7	58.6666666666667	51	76	26	51	79	28	50	52	48	2	58	44	0
1093	13	15	26	2	1	NA	NA	0	0.4	1.2	0.4	0.1	5	30	28	16	4	32	7	58.6666666666667	51	76	26	51	79	28	50	52	48	2	58	44	0
1094	13	15	26	2	1	0	NA	0	0.4	1.2	0.4	0.1	5	30	28	16	4	32	7	58.6666666666667	51	76	26	51	79	28	50	52	48	2	58	44	0
1095	13	15	26	2	2	80	66	1	0.4	1.2	0.4	0.1	5	30	28	16	4	32	7	58.6666666666667	51	76	26	51	79	28	50	52	48	2	58	44	0
1096	13	15	26	2	2	NA	NA	NA	0.4	1.2	0.4	0.1	5	30	28	16	4	32	7	58.6666666666667	51	76	26	51	79	28	50	52	48	2	58	44	0
1097	13	15	26	2	3	NA	NA	NA	0.4	1.2	0.4	0.1	5	30	28	16	4	32	7	58.6666666666667	51	76	26	51	79	28	50	52	48	2	58	44	0
1098	13	15	26	2	2	NA	NA	NA	0.4	1.2	0.4	0.1	5	30	28	16	4	32	7	58.6666666666667	51	76	26	51	79	28	50	52	48	2	58	44	0
1099	13	15	26	2	3	NA	NA	NA	0.4	1.2	0.4	0.1	5	30	28	16	4	32	7	58.6666666666667	51	76	26	51	79	28	50	52	48	2	58	44	0
1100	13	15	26	2	2	NA	NA	NA	0.4	1.2	0.4	0.1	5	30	28	16	4	32	7	58.6666666666667	51	76	26	51	79	28	50	52	48	2	58	44	0
1101	13	15	26	2	3	NA	NA	NA	0.4	1.2	0.4	0.1	5	30	28	16	4	32	7	58.6666666666667	51	76	26	51	79	28	50	52	48	2	58	44	0
1102	13	15	26	2	1	NA	NA	NA	0.4	1.2	0.4	0.1	5	30	28	16	4	32	7	58.6666666666667	51	76	26	51	79	28	50	52	48	2	58	44	0
1103	13	15	26	2	1	NA	NA	NA	0.4	1.2	0.4	0.1	5	30	28	16	4	32	7	58.6666666666667	51	76	26	51	79	28	50	52	48	2	58	44	0
1104	13	15	26	2	3	71	NA	NA	0.4	1.2	0.4	0.1	5	30	28	16	4	32	7	58.6666666666667	51	76	26	51	79	28	50	52	48	2	58	44	0
1105	13	15	26	2	1	NA	NA	NA	0.4	1.2	0.4	0.1	5	30	28	16	4	32	7	58.6666666666667	51	76	26	51	79	28	50	52	48	2	58	44	0
1106	13	15	26	2	2	66	NA	NA	0.4	1.2	0.4	0.1	5	30	28	16	4	32	7	58.6666666666667	51	76	26	51	79	28	50	52	48	2	58	44	0
1107	13	15	26	2	2	NA	NA	NA	0.4	1.2	0.4	0.1	5	30	28	16	4	32	7	58.6666666666667	51	76	26	51	79	28	50	52	48	2	58	44	0
1108	13	15	26	2	3	NA	NA	NA	0.4	1.2	0.4	0.1	5	30	28	16	4	32	7	58.6666666666667	51	76	26	51	79	28	50	52	48	2	58	44	0
1109	13	15	26	2	1	10	NA	NA	0.4	1.2	0.4	0.1	5	30	28	16	4	32	7	58.6666666666667	51	76	26	51	79	28	50	52	48	2	58	44	0
1110	13	15	26	2	1	NA	NA	NA	0.4	1.2	0.4	0.1	5	30	28	16	4	32	7	58.6666666666667	51	76	26	51	79	28	50	52	48	2	58	44	0
1111	13	15	26	2	2	NA	NA	NA	0.4	1.2	0.4	0.1	5	30	28	16	4	32	7	58.6666666666667	51	76	26	51	79	28	50	52	48	2	58	44	0
1112	13	15	26	2	3	NA	NA	NA	0.4	1.2	0.4	0.1	5	30	28	16	4	32	7	58.6666666666667	51	76	26	51	79	28	50	52	48	2	58	44	0
1113	13	15	26	2	1	NA	NA	NA	0.4	1.2	0.4	0.1	5	30	28	16	4	32	7	58.6666666666667	51	76	26	51	79	28	50	52	48	2	58	44	0
1114	13	15	26	2	1	NA	NA	NA	0.4	1.2	0.4	0.1	5	30	28	16	4	32	7	58.6666666666667	51	76	26	51	79	28	50	52	48	2	58	44	0
1115	13	15	26	2	1	4	NA	NA	0.4	1.2	0.4	0.1	5	30	28	16	4	32	7	58.6666666666667	51	76	26	51	79	28	50	52	48	2	58	44	0
1116	13	15	26	2	3	NA	NA	NA	0.4	1.2	0.4	0.1	5	30	28	16	4	32	7	58.6666666666667	51	76	26	51	79	28	50	52	48	2	58	44	0
1117	13	15	26	2	3	35	NA	NA	0.4	1.2	0.4	0.1	5	30	28	16	4	32	7	58.6666666666667	51	76	26	51	79	28	50	52	48	2	58	44	0
1118	13	15	26	2	1	NA	NA	NA	0.4	1.2	0.4	0.1	5	30	28	16	4	32	7	58.6666666666667	51	76	26	51	79	28	50	52	48	2	58	44	0
1119	13	15	26	2	3	NA	NA	NA	0.4	1.2	0.4	0.1	5	30	28	16	4	32	7	58.6666666666667	51	76	26	51	79	28	50	52	48	2	58	44	0
1120	13	15	26	2	1	NA	NA	NA	0.4	1.2	0.4	0.1	5	30	28	16	4	32	7	58.6666666666667	51	76	26	51	79	28	50	52	48	2	58	44	0
1121	13	15	26	2	2	NA	NA	NA	0.4	1.2	0.4	0.1	5	30	28	16	4	32	7	58.6666666666667	51	76	26	51	79	28	50	52	48	2	58	44	0
1122	13	15	26	2	3	NA	NA	NA	0.4	1.2	0.4	0.1	5	30	28	16	4	32	7	58.6666666666667	51	76	26	51	79	28	50	52	48	2	58	44	0
1123	13	15	26	2	2	54	NA	NA	0.4	1.2	0.4	0.1	5	30	28	16	4	32	7	58.6666666666667	51	76	26	51	79	28	50	52	48	2	58	44	0
1124	13	15	26	2	3	NA	NA	NA	0.4	1.2	0.4	0.1	5	30	28	16	4	32	7	58.6666666666667	51	76	26	51	79	28	50	52	48	2	58	44	0
1125	13	15	26	2	2	NA	NA	NA	0.4	1.2	0.4	0.1	5	30	28	16	4	32	7	58.6666666666667	51	76	26	51	79	28	50	52	48	2	58	44	0
1126	13	15	26	2	3	35	NA	NA	0.4	1.2	0.4	0.1	5	30	28	16	4	32	7	58.6666666666667	51	76	26	51	79	28	50	52	48	2	58	44	0
1127	13	15	26	2	1	NA	NA	NA	0.4	1.2	0.4	0.1	5	30	28	16	4	32	7	58.6666666666667	51	76	26	51	79	28	50	52	48	2	58	44	0
1128	13	15	26	2	1	0	NA	NA	0.4	1.2	0.4	0.1	5	30	28	16	4	32	7	58.6666666666667	51	76	26	51	79	28	50	52	48	2	58	44	0
1129	13	15	26	2	2	NA	NA	NA	0.4	1.2	0.4	0.1	5	30	28	16	4	32	7	58.6666666666667	51	76	26	51	79	28	50	52	48	2	58	44	0
1130	13	15	26	2	2	NA	NA	NA	0.4	1.2	0.4	0.1	5	30	28	16	4	32	7	58.6666666666667	51	76	26	51	79	28	50	52	48	2	58	44	0
1131	13	15	26	2	2	25	NA	NA	0.4	1.2	0.4	0.1	5	30	28	16	4	32	7	58.6666666666667	51	76	26	51	79	28	50	52	48	2	58	44	0
1132	14	16	23	2	1	46	NA	0	1.7	1.1	0.7	1.5	24	26	40	16	16	NA	54	88.3333333333333	81.6666666666667	88	4	51	66	36	50	76	92	2	32	28	0
1133	14	16	23	2	2	47	75	0	1.7	1.1	0.7	1.5	24	26	40	16	16	NA	54	88.3333333333333	81.6666666666667	88	4	51	66	36	50	76	92	2	32	28	0
1134	14	16	23	2	3	49	34	0	1.7	1.1	0.7	1.5	24	26	40	16	16	NA	54	88.3333333333333	81.6666666666667	88	4	51	66	36	50	76	92	2	32	28	0
1135	14	16	23	2	2	NA	NA	1	1.7	1.1	0.7	1.5	24	26	40	16	16	NA	54	88.3333333333333	81.6666666666667	88	4	51	66	36	50	76	92	2	32	28	0
1136	14	16	23	2	2	NA	NA	1	1.7	1.1	0.7	1.5	24	26	40	16	16	NA	54	88.3333333333333	81.6666666666667	88	4	51	66	36	50	76	92	2	32	28	0
1137	14	16	23	2	3	NA	NA	1	1.7	1.1	0.7	1.5	24	26	40	16	16	NA	54	88.3333333333333	81.6666666666667	88	4	51	66	36	50	76	92	2	32	28	0
1138	14	16	23	2	1	NA	NA	0	1.7	1.1	0.7	1.5	24	26	40	16	16	NA	54	88.3333333333333	81.6666666666667	88	4	51	66	36	50	76	92	2	32	28	0
1139	14	16	23	2	1	NA	NA	0	1.7	1.1	0.7	1.5	24	26	40	16	16	NA	54	88.3333333333333	81.6666666666667	88	4	51	66	36	50	76	92	2	32	28	0
1140	14	16	23	2	3	NA	NA	1	1.7	1.1	0.7	1.5	24	26	40	16	16	NA	54	88.3333333333333	81.6666666666667	88	4	51	66	36	50	76	92	2	32	28	0
1141	14	16	23	2	1	NA	NA	0	1.7	1.1	0.7	1.5	24	26	40	16	16	NA	54	88.3333333333333	81.6666666666667	88	4	51	66	36	50	76	92	2	32	28	0
1142	14	16	23	2	3	NA	NA	1	1.7	1.1	0.7	1.5	24	26	40	16	16	NA	54	88.3333333333333	81.6666666666667	88	4	51	66	36	50	76	92	2	32	28	0
1143	14	16	23	2	2	NA	NA	1	1.7	1.1	0.7	1.5	24	26	40	16	16	NA	54	88.3333333333333	81.6666666666667	88	4	51	66	36	50	76	92	2	32	28	0
1144	14	16	23	2	1	12	NA	0	1.7	1.1	0.7	1.5	24	26	40	16	16	NA	54	88.3333333333333	81.6666666666667	88	4	51	66	36	50	76	92	2	32	28	0
1145	14	16	23	2	1	NA	NA	0	1.7	1.1	0.7	1.5	24	26	40	16	16	NA	54	88.3333333333333	81.6666666666667	88	4	51	66	36	50	76	92	2	32	28	0
1146	14	16	23	2	2	86	NA	0	1.7	1.1	0.7	1.5	24	26	40	16	16	NA	54	88.3333333333333	81.6666666666667	88	4	51	66	36	50	76	92	2	32	28	0
1147	14	16	23	2	3	64	NA	0	1.7	1.1	0.7	1.5	24	26	40	16	16	NA	54	88.3333333333333	81.6666666666667	88	4	51	66	36	50	76	92	2	32	28	0
1148	14	16	23	2	2	NA	89	1	1.7	1.1	0.7	1.5	24	26	40	16	16	NA	54	88.3333333333333	81.6666666666667	88	4	51	66	36	50	76	92	2	32	28	0
1149	14	16	23	2	3	NA	NA	0	1.7	1.1	0.7	1.5	24	26	40	16	16	NA	54	88.3333333333333	81.6666666666667	88	4	51	66	36	50	76	92	2	32	28	0
1150	14	16	23	2	1	NA	NA	0	1.7	1.1	0.7	1.5	24	26	40	16	16	NA	54	88.3333333333333	81.6666666666667	88	4	51	66	36	50	76	92	2	32	28	0
1151	14	16	23	2	2	NA	NA	1	1.7	1.1	0.7	1.5	24	26	40	16	16	NA	54	88.3333333333333	81.6666666666667	88	4	51	66	36	50	76	92	2	32	28	0
1152	14	16	23	2	3	NA	87	1	1.7	1.1	0.7	1.5	24	26	40	16	16	NA	54	88.3333333333333	81.6666666666667	88	4	51	66	36	50	76	92	2	32	28	0
1153	14	16	23	2	1	NA	NA	0	1.7	1.1	0.7	1.5	24	26	40	16	16	NA	54	88.3333333333333	81.6666666666667	88	4	51	66	36	50	76	92	2	32	28	0
1154	14	16	23	2	2	NA	NA	1	1.7	1.1	0.7	1.5	24	26	40	16	16	NA	54	88.3333333333333	81.6666666666667	88	4	51	66	36	50	76	92	2	32	28	0
1155	14	16	23	2	3	NA	NA	1	1.7	1.1	0.7	1.5	24	26	40	16	16	NA	54	88.3333333333333	81.6666666666667	88	4	51	66	36	50	76	92	2	32	28	0
1156	14	16	23	2	2	65	NA	0	1.7	1.1	0.7	1.5	24	26	40	16	16	NA	54	88.3333333333333	81.6666666666667	88	4	51	66	36	50	76	92	2	32	28	0
1157	14	16	23	2	1	32	NA	0	1.7	1.1	0.7	1.5	24	26	40	16	16	NA	54	88.3333333333333	81.6666666666667	88	4	51	66	36	50	76	92	2	32	28	0
1158	14	16	23	2	3	86	NA	1	1.7	1.1	0.7	1.5	24	26	40	16	16	NA	54	88.3333333333333	81.6666666666667	88	4	51	66	36	50	76	92	2	32	28	0
1159	14	16	23	2	1	NA	NA	0	1.7	1.1	0.7	1.5	24	26	40	16	16	NA	54	88.3333333333333	81.6666666666667	88	4	51	66	36	50	76	92	2	32	28	0
1160	14	16	23	2	3	NA	NA	0	1.7	1.1	0.7	1.5	24	26	40	16	16	NA	54	88.3333333333333	81.6666666666667	88	4	51	66	36	50	76	92	2	32	28	0
1161	14	16	23	2	1	NA	NA	0	1.7	1.1	0.7	1.5	24	26	40	16	16	NA	54	88.3333333333333	81.6666666666667	88	4	51	66	36	50	76	92	2	32	28	0
1162	14	16	23	2	2	NA	NA	1	1.7	1.1	0.7	1.5	24	26	40	16	16	NA	54	88.3333333333333	81.6666666666667	88	4	51	66	36	50	76	92	2	32	28	0
1163	14	16	23	2	3	NA	NA	1	1.7	1.1	0.7	1.5	24	26	40	16	16	NA	54	88.3333333333333	81.6666666666667	88	4	51	66	36	50	76	92	2	32	28	0
1164	14	16	23	2	3	NA	79	1	1.7	1.1	0.7	1.5	24	26	40	16	16	NA	54	88.3333333333333	81.6666666666667	88	4	51	66	36	50	76	92	2	32	28	0
1165	14	16	23	2	1	NA	NA	0	1.7	1.1	0.7	1.5	24	26	40	16	16	NA	54	88.3333333333333	81.6666666666667	88	4	51	66	36	50	76	92	2	32	28	0
1166	14	16	23	2	1	37	NA	0	1.7	1.1	0.7	1.5	24	26	40	16	16	NA	54	88.3333333333333	81.6666666666667	88	4	51	66	36	50	76	92	2	32	28	0
1167	14	16	23	2	3	91	NA	1	1.7	1.1	0.7	1.5	24	26	40	16	16	NA	54	88.3333333333333	81.6666666666667	88	4	51	66	36	50	76	92	2	32	28	0
1168	14	16	23	2	3	NA	NA	1	1.7	1.1	0.7	1.5	24	26	40	16	16	NA	54	88.3333333333333	81.6666666666667	88	4	51	66	36	50	76	92	2	32	28	0
1169	14	16	23	2	2	NA	76	1	1.7	1.1	0.7	1.5	24	26	40	16	16	NA	54	88.3333333333333	81.6666666666667	88	4	51	66	36	50	76	92	2	32	28	0
1170	14	16	23	2	2	NA	NA	1	1.7	1.1	0.7	1.5	24	26	40	16	16	NA	54	88.3333333333333	81.6666666666667	88	4	51	66	36	50	76	92	2	32	28	0
1171	14	16	23	2	3	NA	NA	1	1.7	1.1	0.7	1.5	24	26	40	16	16	NA	54	88.3333333333333	81.6666666666667	88	4	51	66	36	50	76	92	2	32	28	0
1172	14	16	23	2	2	87	NA	0	1.7	1.1	0.7	1.5	24	26	40	16	16	NA	54	88.3333333333333	81.6666666666667	88	4	51	66	36	50	76	92	2	32	28	0
1173	14	16	23	2	1	NA	NA	0	1.7	1.1	0.7	1.5	24	26	40	16	16	NA	54	88.3333333333333	81.6666666666667	88	4	51	66	36	50	76	92	2	32	28	0
1174	14	16	23	2	2	NA	NA	1	1.7	1.1	0.7	1.5	24	26	40	16	16	NA	54	88.3333333333333	81.6666666666667	88	4	51	66	36	50	76	92	2	32	28	0
1175	14	16	23	2	1	NA	NA	0	1.7	1.1	0.7	1.5	24	26	40	16	16	NA	54	88.3333333333333	81.6666666666667	88	4	51	66	36	50	76	92	2	32	28	0
1176	14	16	23	2	1	NA	NA	0	1.7	1.1	0.7	1.5	24	26	40	16	16	NA	54	88.3333333333333	81.6666666666667	88	4	51	66	36	50	76	92	2	32	28	0
1177	14	16	23	2	3	NA	NA	0	1.7	1.1	0.7	1.5	24	26	40	16	16	NA	54	88.3333333333333	81.6666666666667	88	4	51	66	36	50	76	92	2	32	28	0
1178	14	16	23	2	2	NA	NA	0	1.7	1.1	0.7	1.5	24	26	40	16	16	NA	54	88.3333333333333	81.6666666666667	88	4	51	66	36	50	76	92	2	32	28	0
1179	14	16	23	2	2	NA	NA	1	1.7	1.1	0.7	1.5	24	26	40	16	16	NA	54	88.3333333333333	81.6666666666667	88	4	51	66	36	50	76	92	2	32	28	0
1180	14	16	23	2	1	12	NA	0	1.7	1.1	0.7	1.5	24	26	40	16	16	NA	54	88.3333333333333	81.6666666666667	88	4	51	66	36	50	76	92	2	32	28	0
1181	14	16	23	2	3	81	79	1	1.7	1.1	0.7	1.5	24	26	40	16	16	NA	54	88.3333333333333	81.6666666666667	88	4	51	66	36	50	76	92	2	32	28	0
1182	14	16	23	2	2	98	100	1	1.7	1.1	0.7	1.5	24	26	40	16	16	NA	54	88.3333333333333	81.6666666666667	88	4	51	66	36	50	76	92	2	32	28	0
1183	14	16	23	2	3	NA	NA	NA	1.7	1.1	0.7	1.5	24	26	40	16	16	NA	54	88.3333333333333	81.6666666666667	88	4	51	66	36	50	76	92	2	32	28	0
1184	14	16	23	2	1	NA	NA	NA	1.7	1.1	0.7	1.5	24	26	40	16	16	NA	54	88.3333333333333	81.6666666666667	88	4	51	66	36	50	76	92	2	32	28	0
1185	14	16	23	2	2	NA	NA	NA	1.7	1.1	0.7	1.5	24	26	40	16	16	NA	54	88.3333333333333	81.6666666666667	88	4	51	66	36	50	76	92	2	32	28	0
1186	14	16	23	2	2	NA	NA	NA	1.7	1.1	0.7	1.5	24	26	40	16	16	NA	54	88.3333333333333	81.6666666666667	88	4	51	66	36	50	76	92	2	32	28	0
1187	14	16	23	2	3	NA	NA	NA	1.7	1.1	0.7	1.5	24	26	40	16	16	NA	54	88.3333333333333	81.6666666666667	88	4	51	66	36	50	76	92	2	32	28	0
1188	14	16	23	2	3	NA	NA	NA	1.7	1.1	0.7	1.5	24	26	40	16	16	NA	54	88.3333333333333	81.6666666666667	88	4	51	66	36	50	76	92	2	32	28	0
1189	14	16	23	2	1	NA	NA	NA	1.7	1.1	0.7	1.5	24	26	40	16	16	NA	54	88.3333333333333	81.6666666666667	88	4	51	66	36	50	76	92	2	32	28	0
1190	14	16	23	2	2	NA	NA	NA	1.7	1.1	0.7	1.5	24	26	40	16	16	NA	54	88.3333333333333	81.6666666666667	88	4	51	66	36	50	76	92	2	32	28	0
1191	14	16	23	2	1	NA	NA	NA	1.7	1.1	0.7	1.5	24	26	40	16	16	NA	54	88.3333333333333	81.6666666666667	88	4	51	66	36	50	76	92	2	32	28	0
1192	14	16	23	2	2	64	NA	NA	1.7	1.1	0.7	1.5	24	26	40	16	16	NA	54	88.3333333333333	81.6666666666667	88	4	51	66	36	50	76	92	2	32	28	0
1193	14	16	23	2	3	59	NA	NA	1.7	1.1	0.7	1.5	24	26	40	16	16	NA	54	88.3333333333333	81.6666666666667	88	4	51	66	36	50	76	92	2	32	28	0
1194	14	16	23	2	1	0	NA	NA	1.7	1.1	0.7	1.5	24	26	40	16	16	NA	54	88.3333333333333	81.6666666666667	88	4	51	66	36	50	76	92	2	32	28	0
1195	14	16	23	2	2	NA	NA	NA	1.7	1.1	0.7	1.5	24	26	40	16	16	NA	54	88.3333333333333	81.6666666666667	88	4	51	66	36	50	76	92	2	32	28	0
1196	14	16	23	2	1	NA	NA	NA	1.7	1.1	0.7	1.5	24	26	40	16	16	NA	54	88.3333333333333	81.6666666666667	88	4	51	66	36	50	76	92	2	32	28	0
1197	14	16	23	2	3	NA	NA	NA	1.7	1.1	0.7	1.5	24	26	40	16	16	NA	54	88.3333333333333	81.6666666666667	88	4	51	66	36	50	76	92	2	32	28	0
1198	14	16	23	2	3	NA	NA	NA	1.7	1.1	0.7	1.5	24	26	40	16	16	NA	54	88.3333333333333	81.6666666666667	88	4	51	66	36	50	76	92	2	32	28	0
1199	14	16	23	2	2	NA	NA	NA	1.7	1.1	0.7	1.5	24	26	40	16	16	NA	54	88.3333333333333	81.6666666666667	88	4	51	66	36	50	76	92	2	32	28	0
1200	14	16	23	2	1	NA	NA	NA	1.7	1.1	0.7	1.5	24	26	40	16	16	NA	54	88.3333333333333	81.6666666666667	88	4	51	66	36	50	76	92	2	32	28	0
1201	14	16	23	2	3	NA	NA	NA	1.7	1.1	0.7	1.5	24	26	40	16	16	NA	54	88.3333333333333	81.6666666666667	88	4	51	66	36	50	76	92	2	32	28	0
1202	14	16	23	2	3	54	NA	NA	1.7	1.1	0.7	1.5	24	26	40	16	16	NA	54	88.3333333333333	81.6666666666667	88	4	51	66	36	50	76	92	2	32	28	0
1203	14	16	23	2	2	NA	NA	NA	1.7	1.1	0.7	1.5	24	26	40	16	16	NA	54	88.3333333333333	81.6666666666667	88	4	51	66	36	50	76	92	2	32	28	0
1204	14	16	23	2	2	82	NA	NA	1.7	1.1	0.7	1.5	24	26	40	16	16	NA	54	88.3333333333333	81.6666666666667	88	4	51	66	36	50	76	92	2	32	28	0
1205	14	16	23	2	1	NA	NA	NA	1.7	1.1	0.7	1.5	24	26	40	16	16	NA	54	88.3333333333333	81.6666666666667	88	4	51	66	36	50	76	92	2	32	28	0
1206	14	16	23	2	2	NA	NA	NA	1.7	1.1	0.7	1.5	24	26	40	16	16	NA	54	88.3333333333333	81.6666666666667	88	4	51	66	36	50	76	92	2	32	28	0
1207	14	16	23	2	2	NA	NA	NA	1.7	1.1	0.7	1.5	24	26	40	16	16	NA	54	88.3333333333333	81.6666666666667	88	4	51	66	36	50	76	92	2	32	28	0
1208	14	16	23	2	1	0	NA	NA	1.7	1.1	0.7	1.5	24	26	40	16	16	NA	54	88.3333333333333	81.6666666666667	88	4	51	66	36	50	76	92	2	32	28	0
1209	14	16	23	2	2	NA	NA	NA	1.7	1.1	0.7	1.5	24	26	40	16	16	NA	54	88.3333333333333	81.6666666666667	88	4	51	66	36	50	76	92	2	32	28	0
1210	14	16	23	2	3	NA	NA	NA	1.7	1.1	0.7	1.5	24	26	40	16	16	NA	54	88.3333333333333	81.6666666666667	88	4	51	66	36	50	76	92	2	32	28	0
1211	14	16	23	2	1	NA	NA	NA	1.7	1.1	0.7	1.5	24	26	40	16	16	NA	54	88.3333333333333	81.6666666666667	88	4	51	66	36	50	76	92	2	32	28	0
1212	14	16	23	2	1	NA	NA	NA	1.7	1.1	0.7	1.5	24	26	40	16	16	NA	54	88.3333333333333	81.6666666666667	88	4	51	66	36	50	76	92	2	32	28	0
1213	14	16	23	2	3	NA	NA	NA	1.7	1.1	0.7	1.5	24	26	40	16	16	NA	54	88.3333333333333	81.6666666666667	88	4	51	66	36	50	76	92	2	32	28	0
1214	14	16	23	2	1	NA	NA	NA	1.7	1.1	0.7	1.5	24	26	40	16	16	NA	54	88.3333333333333	81.6666666666667	88	4	51	66	36	50	76	92	2	32	28	0
1215	14	16	23	2	3	NA	NA	NA	1.7	1.1	0.7	1.5	24	26	40	16	16	NA	54	88.3333333333333	81.6666666666667	88	4	51	66	36	50	76	92	2	32	28	0
1216	14	16	23	2	1	12	NA	NA	1.7	1.1	0.7	1.5	24	26	40	16	16	NA	54	88.3333333333333	81.6666666666667	88	4	51	66	36	50	76	92	2	32	28	0
1217	14	16	23	2	2	73	NA	NA	1.7	1.1	0.7	1.5	24	26	40	16	16	NA	54	88.3333333333333	81.6666666666667	88	4	51	66	36	50	76	92	2	32	28	0
1218	14	16	23	2	3	72	NA	NA	1.7	1.1	0.7	1.5	24	26	40	16	16	NA	54	88.3333333333333	81.6666666666667	88	4	51	66	36	50	76	92	2	32	28	0
1219	15	17	24	1	1	50	NA	0	2.2	2.9	2.4	1.6	24	33	30	0	50	36	35	57	46.6666666666667	100	19	50	74	37	50	100	62	0	48	26	0
1220	15	17	24	1	2	50	81	0	2.2	2.9	2.4	1.6	24	33	30	0	50	36	35	57	46.6666666666667	100	19	50	74	37	50	100	62	0	48	26	0
1221	15	17	24	1	3	50	59	0	2.2	2.9	2.4	1.6	24	33	30	0	50	36	35	57	46.6666666666667	100	19	50	74	37	50	100	62	0	48	26	0
1222	15	17	24	1	3	NA	NA	1	2.2	2.9	2.4	1.6	24	33	30	0	50	36	35	57	46.6666666666667	100	19	50	74	37	50	100	62	0	48	26	0
1223	15	17	24	1	1	NA	NA	0	2.2	2.9	2.4	1.6	24	33	30	0	50	36	35	57	46.6666666666667	100	19	50	74	37	50	100	62	0	48	26	0
1224	15	17	24	1	1	NA	NA	0	2.2	2.9	2.4	1.6	24	33	30	0	50	36	35	57	46.6666666666667	100	19	50	74	37	50	100	62	0	48	26	0
1225	15	17	24	1	2	NA	NA	1	2.2	2.9	2.4	1.6	24	33	30	0	50	36	35	57	46.6666666666667	100	19	50	74	37	50	100	62	0	48	26	0
1226	15	17	24	1	3	NA	NA	0	2.2	2.9	2.4	1.6	24	33	30	0	50	36	35	57	46.6666666666667	100	19	50	74	37	50	100	62	0	48	26	0
1227	15	17	24	1	1	NA	NA	0	2.2	2.9	2.4	1.6	24	33	30	0	50	36	35	57	46.6666666666667	100	19	50	74	37	50	100	62	0	48	26	0
1228	15	17	24	1	1	-64	NA	0	2.2	2.9	2.4	1.6	24	33	30	0	50	36	35	57	46.6666666666667	100	19	50	74	37	50	100	62	0	48	26	0
1229	15	17	24	1	2	NA	NA	1	2.2	2.9	2.4	1.6	24	33	30	0	50	36	35	57	46.6666666666667	100	19	50	74	37	50	100	62	0	48	26	0
1230	15	17	24	1	2	NA	NA	1	2.2	2.9	2.4	1.6	24	33	30	0	50	36	35	57	46.6666666666667	100	19	50	74	37	50	100	62	0	48	26	0
1231	15	17	24	1	3	NA	NA	1	2.2	2.9	2.4	1.6	24	33	30	0	50	36	35	57	46.6666666666667	100	19	50	74	37	50	100	62	0	48	26	0
1232	15	17	24	1	2	97	NA	0	2.2	2.9	2.4	1.6	24	33	30	0	50	36	35	57	46.6666666666667	100	19	50	74	37	50	100	62	0	48	26	0
1233	15	17	24	1	3	59	NA	1	2.2	2.9	2.4	1.6	24	33	30	0	50	36	35	57	46.6666666666667	100	19	50	74	37	50	100	62	0	48	26	0
1234	15	17	24	1	2	NA	70	1	2.2	2.9	2.4	1.6	24	33	30	0	50	36	35	57	46.6666666666667	100	19	50	74	37	50	100	62	0	48	26	0
1235	15	17	24	1	1	NA	NA	0	2.2	2.9	2.4	1.6	24	33	30	0	50	36	35	57	46.6666666666667	100	19	50	74	37	50	100	62	0	48	26	0
1236	15	17	24	1	3	NA	39	1	2.2	2.9	2.4	1.6	24	33	30	0	50	36	35	57	46.6666666666667	100	19	50	74	37	50	100	62	0	48	26	0
1237	15	17	24	1	1	NA	NA	0	2.2	2.9	2.4	1.6	24	33	30	0	50	36	35	57	46.6666666666667	100	19	50	74	37	50	100	62	0	48	26	0
1238	15	17	24	1	3	NA	NA	0	2.2	2.9	2.4	1.6	24	33	30	0	50	36	35	57	46.6666666666667	100	19	50	74	37	50	100	62	0	48	26	0
1239	15	17	24	1	2	NA	NA	0	2.2	2.9	2.4	1.6	24	33	30	0	50	36	35	57	46.6666666666667	100	19	50	74	37	50	100	62	0	48	26	0
1240	15	17	24	1	2	NA	NA	1	2.2	2.9	2.4	1.6	24	33	30	0	50	36	35	57	46.6666666666667	100	19	50	74	37	50	100	62	0	48	26	0
1241	15	17	24	1	3	NA	NA	1	2.2	2.9	2.4	1.6	24	33	30	0	50	36	35	57	46.6666666666667	100	19	50	74	37	50	100	62	0	48	26	0
1242	15	17	24	1	3	65	NA	1	2.2	2.9	2.4	1.6	24	33	30	0	50	36	35	57	46.6666666666667	100	19	50	74	37	50	100	62	0	48	26	0
1243	15	17	24	1	1	NA	NA	0	2.2	2.9	2.4	1.6	24	33	30	0	50	36	35	57	46.6666666666667	100	19	50	74	37	50	100	62	0	48	26	0
1244	15	17	24	1	1	0	NA	0	2.2	2.9	2.4	1.6	24	33	30	0	50	36	35	57	46.6666666666667	100	19	50	74	37	50	100	62	0	48	26	0
1245	15	17	24	1	2	98	NA	1	2.2	2.9	2.4	1.6	24	33	30	0	50	36	35	57	46.6666666666667	100	19	50	74	37	50	100	62	0	48	26	0
1246	15	17	24	1	2	NA	NA	1	2.2	2.9	2.4	1.6	24	33	30	0	50	36	35	57	46.6666666666667	100	19	50	74	37	50	100	62	0	48	26	0
1247	15	17	24	1	3	NA	NA	1	2.2	2.9	2.4	1.6	24	33	30	0	50	36	35	57	46.6666666666667	100	19	50	74	37	50	100	62	0	48	26	0
1248	15	17	24	1	3	NA	NA	0	2.2	2.9	2.4	1.6	24	33	30	0	50	36	35	57	46.6666666666667	100	19	50	74	37	50	100	62	0	48	26	0
1249	15	17	24	1	1	NA	NA	0	2.2	2.9	2.4	1.6	24	33	30	0	50	36	35	57	46.6666666666667	100	19	50	74	37	50	100	62	0	48	26	0
1250	15	17	24	1	2	NA	35	1	2.2	2.9	2.4	1.6	24	33	30	0	50	36	35	57	46.6666666666667	100	19	50	74	37	50	100	62	0	48	26	0
1251	15	17	24	1	3	NA	46	1	2.2	2.9	2.4	1.6	24	33	30	0	50	36	35	57	46.6666666666667	100	19	50	74	37	50	100	62	0	48	26	0
1252	15	17	24	1	3	78	NA	1	2.2	2.9	2.4	1.6	24	33	30	0	50	36	35	57	46.6666666666667	100	19	50	74	37	50	100	62	0	48	26	0
1253	15	17	24	1	1	NA	NA	0	2.2	2.9	2.4	1.6	24	33	30	0	50	36	35	57	46.6666666666667	100	19	50	74	37	50	100	62	0	48	26	0
1254	15	17	24	1	3	NA	NA	0	2.2	2.9	2.4	1.6	24	33	30	0	50	36	35	57	46.6666666666667	100	19	50	74	37	50	100	62	0	48	26	0
1255	15	17	24	1	2	NA	NA	1	2.2	2.9	2.4	1.6	24	33	30	0	50	36	35	57	46.6666666666667	100	19	50	74	37	50	100	62	0	48	26	0
1256	15	17	24	1	3	NA	NA	1	2.2	2.9	2.4	1.6	24	33	30	0	50	36	35	57	46.6666666666667	100	19	50	74	37	50	100	62	0	48	26	0
1257	15	17	24	1	3	NA	NA	1	2.2	2.9	2.4	1.6	24	33	30	0	50	36	35	57	46.6666666666667	100	19	50	74	37	50	100	62	0	48	26	0
1258	15	17	24	1	1	NA	NA	0	2.2	2.9	2.4	1.6	24	33	30	0	50	36	35	57	46.6666666666667	100	19	50	74	37	50	100	62	0	48	26	0
1259	15	17	24	1	2	81	NA	0	2.2	2.9	2.4	1.6	24	33	30	0	50	36	35	57	46.6666666666667	100	19	50	74	37	50	100	62	0	48	26	0
1260	15	17	24	1	1	0	NA	0	2.2	2.9	2.4	1.6	24	33	30	0	50	36	35	57	46.6666666666667	100	19	50	74	37	50	100	62	0	48	26	0
1261	15	17	24	1	3	67	55	1	2.2	2.9	2.4	1.6	24	33	30	0	50	36	35	57	46.6666666666667	100	19	50	74	37	50	100	62	0	48	26	0
1262	15	17	24	1	1	NA	NA	0	2.2	2.9	2.4	1.6	24	33	30	0	50	36	35	57	46.6666666666667	100	19	50	74	37	50	100	62	0	48	26	0
1263	15	17	24	1	2	NA	NA	1	2.2	2.9	2.4	1.6	24	33	30	0	50	36	35	57	46.6666666666667	100	19	50	74	37	50	100	62	0	48	26	0
1264	15	17	24	1	2	NA	NA	0	2.2	2.9	2.4	1.6	24	33	30	0	50	36	35	57	46.6666666666667	100	19	50	74	37	50	100	62	0	48	26	0
1265	15	17	24	1	1	NA	NA	0	2.2	2.9	2.4	1.6	24	33	30	0	50	36	35	57	46.6666666666667	100	19	50	74	37	50	100	62	0	48	26	0
1266	15	17	24	1	2	NA	NA	1	2.2	2.9	2.4	1.6	24	33	30	0	50	36	35	57	46.6666666666667	100	19	50	74	37	50	100	62	0	48	26	0
1267	15	17	24	1	2	100	66	1	2.2	2.9	2.4	1.6	24	33	30	0	50	36	35	57	46.6666666666667	100	19	50	74	37	50	100	62	0	48	26	0
1268	15	17	24	1	1	NA	NA	0	2.2	2.9	2.4	1.6	24	33	30	0	50	36	35	57	46.6666666666667	100	19	50	74	37	50	100	62	0	48	26	0
1269	15	17	24	1	1	-100	NA	0	2.2	2.9	2.4	1.6	24	33	30	0	50	36	35	57	46.6666666666667	100	19	50	74	37	50	100	62	0	48	26	0
1270	15	17	24	1	3	NA	NA	NA	2.2	2.9	2.4	1.6	24	33	30	0	50	36	35	57	46.6666666666667	100	19	50	74	37	50	100	62	0	48	26	0
1271	15	17	24	1	1	NA	NA	NA	2.2	2.9	2.4	1.6	24	33	30	0	50	36	35	57	46.6666666666667	100	19	50	74	37	50	100	62	0	48	26	0
1272	15	17	24	1	3	NA	NA	NA	2.2	2.9	2.4	1.6	24	33	30	0	50	36	35	57	46.6666666666667	100	19	50	74	37	50	100	62	0	48	26	0
1273	15	17	24	1	1	NA	NA	NA	2.2	2.9	2.4	1.6	24	33	30	0	50	36	35	57	46.6666666666667	100	19	50	74	37	50	100	62	0	48	26	0
1274	15	17	24	1	1	NA	NA	NA	2.2	2.9	2.4	1.6	24	33	30	0	50	36	35	57	46.6666666666667	100	19	50	74	37	50	100	62	0	48	26	0
1275	15	17	24	1	2	NA	NA	NA	2.2	2.9	2.4	1.6	24	33	30	0	50	36	35	57	46.6666666666667	100	19	50	74	37	50	100	62	0	48	26	0
1276	15	17	24	1	1	0	NA	NA	2.2	2.9	2.4	1.6	24	33	30	0	50	36	35	57	46.6666666666667	100	19	50	74	37	50	100	62	0	48	26	0
1277	15	17	24	1	3	NA	NA	NA	2.2	2.9	2.4	1.6	24	33	30	0	50	36	35	57	46.6666666666667	100	19	50	74	37	50	100	62	0	48	26	0
1278	15	17	24	1	2	NA	NA	NA	2.2	2.9	2.4	1.6	24	33	30	0	50	36	35	57	46.6666666666667	100	19	50	74	37	50	100	62	0	48	26	0
1279	15	17	24	1	2	NA	NA	NA	2.2	2.9	2.4	1.6	24	33	30	0	50	36	35	57	46.6666666666667	100	19	50	74	37	50	100	62	0	48	26	0
1280	15	17	24	1	3	59	NA	NA	2.2	2.9	2.4	1.6	24	33	30	0	50	36	35	57	46.6666666666667	100	19	50	74	37	50	100	62	0	48	26	0
1281	15	17	24	1	3	NA	NA	NA	2.2	2.9	2.4	1.6	24	33	30	0	50	36	35	57	46.6666666666667	100	19	50	74	37	50	100	62	0	48	26	0
1282	15	17	24	1	2	83	NA	NA	2.2	2.9	2.4	1.6	24	33	30	0	50	36	35	57	46.6666666666667	100	19	50	74	37	50	100	62	0	48	26	0
1283	15	17	24	1	1	NA	NA	NA	2.2	2.9	2.4	1.6	24	33	30	0	50	36	35	57	46.6666666666667	100	19	50	74	37	50	100	62	0	48	26	0
1284	15	17	24	1	3	NA	NA	NA	2.2	2.9	2.4	1.6	24	33	30	0	50	36	35	57	46.6666666666667	100	19	50	74	37	50	100	62	0	48	26	0
1285	15	17	24	1	2	NA	NA	NA	2.2	2.9	2.4	1.6	24	33	30	0	50	36	35	57	46.6666666666667	100	19	50	74	37	50	100	62	0	48	26	0
1286	15	17	24	1	1	NA	NA	NA	2.2	2.9	2.4	1.6	24	33	30	0	50	36	35	57	46.6666666666667	100	19	50	74	37	50	100	62	0	48	26	0
1287	15	17	24	1	2	NA	NA	NA	2.2	2.9	2.4	1.6	24	33	30	0	50	36	35	57	46.6666666666667	100	19	50	74	37	50	100	62	0	48	26	0
1288	15	17	24	1	2	NA	NA	NA	2.2	2.9	2.4	1.6	24	33	30	0	50	36	35	57	46.6666666666667	100	19	50	74	37	50	100	62	0	48	26	0
1289	15	17	24	1	2	55	NA	NA	2.2	2.9	2.4	1.6	24	33	30	0	50	36	35	57	46.6666666666667	100	19	50	74	37	50	100	62	0	48	26	0
1290	15	17	24	1	3	NA	NA	NA	2.2	2.9	2.4	1.6	24	33	30	0	50	36	35	57	46.6666666666667	100	19	50	74	37	50	100	62	0	48	26	0
1291	15	17	24	1	3	47	NA	NA	2.2	2.9	2.4	1.6	24	33	30	0	50	36	35	57	46.6666666666667	100	19	50	74	37	50	100	62	0	48	26	0
1292	15	17	24	1	1	NA	NA	NA	2.2	2.9	2.4	1.6	24	33	30	0	50	36	35	57	46.6666666666667	100	19	50	74	37	50	100	62	0	48	26	0
1293	15	17	24	1	3	NA	NA	NA	2.2	2.9	2.4	1.6	24	33	30	0	50	36	35	57	46.6666666666667	100	19	50	74	37	50	100	62	0	48	26	0
1294	15	17	24	1	1	2	NA	NA	2.2	2.9	2.4	1.6	24	33	30	0	50	36	35	57	46.6666666666667	100	19	50	74	37	50	100	62	0	48	26	0
1295	15	17	24	1	1	NA	NA	NA	2.2	2.9	2.4	1.6	24	33	30	0	50	36	35	57	46.6666666666667	100	19	50	74	37	50	100	62	0	48	26	0
1296	15	17	24	1	2	NA	NA	NA	2.2	2.9	2.4	1.6	24	33	30	0	50	36	35	57	46.6666666666667	100	19	50	74	37	50	100	62	0	48	26	0
1297	15	17	24	1	3	NA	NA	NA	2.2	2.9	2.4	1.6	24	33	30	0	50	36	35	57	46.6666666666667	100	19	50	74	37	50	100	62	0	48	26	0
1298	15	17	24	1	3	NA	NA	NA	2.2	2.9	2.4	1.6	24	33	30	0	50	36	35	57	46.6666666666667	100	19	50	74	37	50	100	62	0	48	26	0
1299	15	17	24	1	1	NA	NA	NA	2.2	2.9	2.4	1.6	24	33	30	0	50	36	35	57	46.6666666666667	100	19	50	74	37	50	100	62	0	48	26	0
1300	15	17	24	1	2	NA	NA	NA	2.2	2.9	2.4	1.6	24	33	30	0	50	36	35	57	46.6666666666667	100	19	50	74	37	50	100	62	0	48	26	0
1301	15	17	24	1	3	35	NA	NA	2.2	2.9	2.4	1.6	24	33	30	0	50	36	35	57	46.6666666666667	100	19	50	74	37	50	100	62	0	48	26	0
1302	15	17	24	1	2	NA	NA	NA	2.2	2.9	2.4	1.6	24	33	30	0	50	36	35	57	46.6666666666667	100	19	50	74	37	50	100	62	0	48	26	0
1303	15	17	24	1	2	53	NA	NA	2.2	2.9	2.4	1.6	24	33	30	0	50	36	35	57	46.6666666666667	100	19	50	74	37	50	100	62	0	48	26	0
1304	15	17	24	1	1	NA	NA	NA	2.2	2.9	2.4	1.6	24	33	30	0	50	36	35	57	46.6666666666667	100	19	50	74	37	50	100	62	0	48	26	0
1305	15	17	24	1	1	2	NA	NA	2.2	2.9	2.4	1.6	24	33	30	0	50	36	35	57	46.6666666666667	100	19	50	74	37	50	100	62	0	48	26	0
1306	16	18	19	2	1	30	NA	0	0.9	2.4	0.7	1.4	8	33	32	14	31	39	27	41.3333333333333	41	94	26	53	76	26	49	88	48	6	52	48	-2
1307	16	18	19	2	2	58	45	0	0.9	2.4	0.7	1.4	8	33	32	14	31	39	27	41.3333333333333	41	94	26	53	76	26	49	88	48	6	52	48	-2
1308	16	18	19	2	3	48	45	0	0.9	2.4	0.7	1.4	8	33	32	14	31	39	27	41.3333333333333	41	94	26	53	76	26	49	88	48	6	52	48	-2
1309	16	18	19	2	2	NA	NA	1	0.9	2.4	0.7	1.4	8	33	32	14	31	39	27	41.3333333333333	41	94	26	53	76	26	49	88	48	6	52	48	-2
1310	16	18	19	2	3	NA	NA	1	0.9	2.4	0.7	1.4	8	33	32	14	31	39	27	41.3333333333333	41	94	26	53	76	26	49	88	48	6	52	48	-2
1311	16	18	19	2	3	NA	NA	1	0.9	2.4	0.7	1.4	8	33	32	14	31	39	27	41.3333333333333	41	94	26	53	76	26	49	88	48	6	52	48	-2
1312	16	18	19	2	2	NA	NA	1	0.9	2.4	0.7	1.4	8	33	32	14	31	39	27	41.3333333333333	41	94	26	53	76	26	49	88	48	6	52	48	-2
1313	16	18	19	2	1	NA	NA	0	0.9	2.4	0.7	1.4	8	33	32	14	31	39	27	41.3333333333333	41	94	26	53	76	26	49	88	48	6	52	48	-2
1314	16	18	19	2	2	NA	NA	0	0.9	2.4	0.7	1.4	8	33	32	14	31	39	27	41.3333333333333	41	94	26	53	76	26	49	88	48	6	52	48	-2
1315	16	18	19	2	1	NA	NA	0	0.9	2.4	0.7	1.4	8	33	32	14	31	39	27	41.3333333333333	41	94	26	53	76	26	49	88	48	6	52	48	-2
1316	16	18	19	2	2	53	NA	1	0.9	2.4	0.7	1.4	8	33	32	14	31	39	27	41.3333333333333	41	94	26	53	76	26	49	88	48	6	52	48	-2
1317	16	18	19	2	1	NA	NA	0	0.9	2.4	0.7	1.4	8	33	32	14	31	39	27	41.3333333333333	41	94	26	53	76	26	49	88	48	6	52	48	-2
1318	16	18	19	2	1	38	NA	0	0.9	2.4	0.7	1.4	8	33	32	14	31	39	27	41.3333333333333	41	94	26	53	76	26	49	88	48	6	52	48	-2
1319	16	18	19	2	3	NA	NA	0	0.9	2.4	0.7	1.4	8	33	32	14	31	39	27	41.3333333333333	41	94	26	53	76	26	49	88	48	6	52	48	-2
1320	16	18	19	2	2	NA	27	1	0.9	2.4	0.7	1.4	8	33	32	14	31	39	27	41.3333333333333	41	94	26	53	76	26	49	88	48	6	52	48	-2
1321	16	18	19	2	3	51	NA	1	0.9	2.4	0.7	1.4	8	33	32	14	31	39	27	41.3333333333333	41	94	26	53	76	26	49	88	48	6	52	48	-2
1322	16	18	19	2	3	NA	39	1	0.9	2.4	0.7	1.4	8	33	32	14	31	39	27	41.3333333333333	41	94	26	53	76	26	49	88	48	6	52	48	-2
1323	16	18	19	2	2	NA	NA	1	0.9	2.4	0.7	1.4	8	33	32	14	31	39	27	41.3333333333333	41	94	26	53	76	26	49	88	48	6	52	48	-2
1324	16	18	19	2	1	NA	NA	0	0.9	2.4	0.7	1.4	8	33	32	14	31	39	27	41.3333333333333	41	94	26	53	76	26	49	88	48	6	52	48	-2
1325	16	18	19	2	1	NA	NA	0	0.9	2.4	0.7	1.4	8	33	32	14	31	39	27	41.3333333333333	41	94	26	53	76	26	49	88	48	6	52	48	-2
1326	16	18	19	2	2	NA	NA	1	0.9	2.4	0.7	1.4	8	33	32	14	31	39	27	41.3333333333333	41	94	26	53	76	26	49	88	48	6	52	48	-2
1327	16	18	19	2	3	NA	NA	0	0.9	2.4	0.7	1.4	8	33	32	14	31	39	27	41.3333333333333	41	94	26	53	76	26	49	88	48	6	52	48	-2
1328	16	18	19	2	3	NA	NA	1	0.9	2.4	0.7	1.4	8	33	32	14	31	39	27	41.3333333333333	41	94	26	53	76	26	49	88	48	6	52	48	-2
1329	16	18	19	2	2	63	NA	0	0.9	2.4	0.7	1.4	8	33	32	14	31	39	27	41.3333333333333	41	94	26	53	76	26	49	88	48	6	52	48	-2
1330	16	18	19	2	1	NA	NA	0	0.9	2.4	0.7	1.4	8	33	32	14	31	39	27	41.3333333333333	41	94	26	53	76	26	49	88	48	6	52	48	-2
1331	16	18	19	2	3	52	NA	1	0.9	2.4	0.7	1.4	8	33	32	14	31	39	27	41.3333333333333	41	94	26	53	76	26	49	88	48	6	52	48	-2
1332	16	18	19	2	1	25	NA	0	0.9	2.4	0.7	1.4	8	33	32	14	31	39	27	41.3333333333333	41	94	26	53	76	26	49	88	48	6	52	48	-2
1333	16	18	19	2	3	NA	NA	0	0.9	2.4	0.7	1.4	8	33	32	14	31	39	27	41.3333333333333	41	94	26	53	76	26	49	88	48	6	52	48	-2
1334	16	18	19	2	2	NA	NA	1	0.9	2.4	0.7	1.4	8	33	32	14	31	39	27	41.3333333333333	41	94	26	53	76	26	49	88	48	6	52	48	-2
1335	16	18	19	2	3	NA	NA	1	0.9	2.4	0.7	1.4	8	33	32	14	31	39	27	41.3333333333333	41	94	26	53	76	26	49	88	48	6	52	48	-2
1336	16	18	19	2	2	NA	45	1	0.9	2.4	0.7	1.4	8	33	32	14	31	39	27	41.3333333333333	41	94	26	53	76	26	49	88	48	6	52	48	-2
1337	16	18	19	2	1	NA	NA	0	0.9	2.4	0.7	1.4	8	33	32	14	31	39	27	41.3333333333333	41	94	26	53	76	26	49	88	48	6	52	48	-2
1338	16	18	19	2	3	NA	40	1	0.9	2.4	0.7	1.4	8	33	32	14	31	39	27	41.3333333333333	41	94	26	53	76	26	49	88	48	6	52	48	-2
1339	16	18	19	2	2	NA	NA	1	0.9	2.4	0.7	1.4	8	33	32	14	31	39	27	41.3333333333333	41	94	26	53	76	26	49	88	48	6	52	48	-2
1340	16	18	19	2	3	58	NA	1	0.9	2.4	0.7	1.4	8	33	32	14	31	39	27	41.3333333333333	41	94	26	53	76	26	49	88	48	6	52	48	-2
1341	16	18	19	2	1	NA	NA	0	0.9	2.4	0.7	1.4	8	33	32	14	31	39	27	41.3333333333333	41	94	26	53	76	26	49	88	48	6	52	48	-2
1342	16	18	19	2	1	NA	NA	0	0.9	2.4	0.7	1.4	8	33	32	14	31	39	27	41.3333333333333	41	94	26	53	76	26	49	88	48	6	52	48	-2
1343	16	18	19	2	3	NA	NA	1	0.9	2.4	0.7	1.4	8	33	32	14	31	39	27	41.3333333333333	41	94	26	53	76	26	49	88	48	6	52	48	-2
1344	16	18	19	2	3	NA	NA	1	0.9	2.4	0.7	1.4	8	33	32	14	31	39	27	41.3333333333333	41	94	26	53	76	26	49	88	48	6	52	48	-2
1345	16	18	19	2	1	23	NA	0	0.9	2.4	0.7	1.4	8	33	32	14	31	39	27	41.3333333333333	41	94	26	53	76	26	49	88	48	6	52	48	-2
1346	16	18	19	2	2	76	NA	0	0.9	2.4	0.7	1.4	8	33	32	14	31	39	27	41.3333333333333	41	94	26	53	76	26	49	88	48	6	52	48	-2
1347	16	18	19	2	3	NA	NA	0	0.9	2.4	0.7	1.4	8	33	32	14	31	39	27	41.3333333333333	41	94	26	53	76	26	49	88	48	6	52	48	-2
1348	16	18	19	2	1	NA	NA	0	0.9	2.4	0.7	1.4	8	33	32	14	31	39	27	41.3333333333333	41	94	26	53	76	26	49	88	48	6	52	48	-2
1349	16	18	19	2	3	64	44	1	0.9	2.4	0.7	1.4	8	33	32	14	31	39	27	41.3333333333333	41	94	26	53	76	26	49	88	48	6	52	48	-2
1350	16	18	19	2	1	NA	NA	0	0.9	2.4	0.7	1.4	8	33	32	14	31	39	27	41.3333333333333	41	94	26	53	76	26	49	88	48	6	52	48	-2
1351	16	18	19	2	2	NA	NA	0	0.9	2.4	0.7	1.4	8	33	32	14	31	39	27	41.3333333333333	41	94	26	53	76	26	49	88	48	6	52	48	-2
1352	16	18	19	2	1	NA	NA	0	0.9	2.4	0.7	1.4	8	33	32	14	31	39	27	41.3333333333333	41	94	26	53	76	26	49	88	48	6	52	48	-2
1353	16	18	19	2	1	17	NA	0	0.9	2.4	0.7	1.4	8	33	32	14	31	39	27	41.3333333333333	41	94	26	53	76	26	49	88	48	6	52	48	-2
1354	16	18	19	2	2	NA	NA	1	0.9	2.4	0.7	1.4	8	33	32	14	31	39	27	41.3333333333333	41	94	26	53	76	26	49	88	48	6	52	48	-2
1355	16	18	19	2	2	NA	NA	1	0.9	2.4	0.7	1.4	8	33	32	14	31	39	27	41.3333333333333	41	94	26	53	76	26	49	88	48	6	52	48	-2
1356	16	18	19	2	2	79	52	1	0.9	2.4	0.7	1.4	8	33	32	14	31	39	27	41.3333333333333	41	94	26	53	76	26	49	88	48	6	52	48	-2
1357	16	18	19	2	3	NA	NA	NA	0.9	2.4	0.7	1.4	8	33	32	14	31	39	27	41.3333333333333	41	94	26	53	76	26	49	88	48	6	52	48	-2
1358	16	18	19	2	3	NA	NA	NA	0.9	2.4	0.7	1.4	8	33	32	14	31	39	27	41.3333333333333	41	94	26	53	76	26	49	88	48	6	52	48	-2
1359	16	18	19	2	1	NA	NA	NA	0.9	2.4	0.7	1.4	8	33	32	14	31	39	27	41.3333333333333	41	94	26	53	76	26	49	88	48	6	52	48	-2
1360	16	18	19	2	2	NA	NA	NA	0.9	2.4	0.7	1.4	8	33	32	14	31	39	27	41.3333333333333	41	94	26	53	76	26	49	88	48	6	52	48	-2
1361	16	18	19	2	3	NA	NA	NA	0.9	2.4	0.7	1.4	8	33	32	14	31	39	27	41.3333333333333	41	94	26	53	76	26	49	88	48	6	52	48	-2
1362	16	18	19	2	1	NA	NA	NA	0.9	2.4	0.7	1.4	8	33	32	14	31	39	27	41.3333333333333	41	94	26	53	76	26	49	88	48	6	52	48	-2
1363	16	18	19	2	2	NA	NA	NA	0.9	2.4	0.7	1.4	8	33	32	14	31	39	27	41.3333333333333	41	94	26	53	76	26	49	88	48	6	52	48	-2
1364	16	18	19	2	1	NA	NA	NA	0.9	2.4	0.7	1.4	8	33	32	14	31	39	27	41.3333333333333	41	94	26	53	76	26	49	88	48	6	52	48	-2
1365	16	18	19	2	2	NA	NA	NA	0.9	2.4	0.7	1.4	8	33	32	14	31	39	27	41.3333333333333	41	94	26	53	76	26	49	88	48	6	52	48	-2
1366	16	18	19	2	3	62	NA	NA	0.9	2.4	0.7	1.4	8	33	32	14	31	39	27	41.3333333333333	41	94	26	53	76	26	49	88	48	6	52	48	-2
1367	16	18	19	2	2	79	NA	NA	0.9	2.4	0.7	1.4	8	33	32	14	31	39	27	41.3333333333333	41	94	26	53	76	26	49	88	48	6	52	48	-2
1368	16	18	19	2	1	18	NA	NA	0.9	2.4	0.7	1.4	8	33	32	14	31	39	27	41.3333333333333	41	94	26	53	76	26	49	88	48	6	52	48	-2
1369	16	18	19	2	3	NA	NA	NA	0.9	2.4	0.7	1.4	8	33	32	14	31	39	27	41.3333333333333	41	94	26	53	76	26	49	88	48	6	52	48	-2
1370	16	18	19	2	2	NA	NA	NA	0.9	2.4	0.7	1.4	8	33	32	14	31	39	27	41.3333333333333	41	94	26	53	76	26	49	88	48	6	52	48	-2
1371	16	18	19	2	2	NA	NA	NA	0.9	2.4	0.7	1.4	8	33	32	14	31	39	27	41.3333333333333	41	94	26	53	76	26	49	88	48	6	52	48	-2
1372	16	18	19	2	3	NA	NA	NA	0.9	2.4	0.7	1.4	8	33	32	14	31	39	27	41.3333333333333	41	94	26	53	76	26	49	88	48	6	52	48	-2
1373	16	18	19	2	1	NA	NA	NA	0.9	2.4	0.7	1.4	8	33	32	14	31	39	27	41.3333333333333	41	94	26	53	76	26	49	88	48	6	52	48	-2
1374	16	18	19	2	1	NA	NA	NA	0.9	2.4	0.7	1.4	8	33	32	14	31	39	27	41.3333333333333	41	94	26	53	76	26	49	88	48	6	52	48	-2
1375	16	18	19	2	3	NA	NA	NA	0.9	2.4	0.7	1.4	8	33	32	14	31	39	27	41.3333333333333	41	94	26	53	76	26	49	88	48	6	52	48	-2
1376	16	18	19	2	3	57	NA	NA	0.9	2.4	0.7	1.4	8	33	32	14	31	39	27	41.3333333333333	41	94	26	53	76	26	49	88	48	6	52	48	-2
1377	16	18	19	2	1	NA	NA	NA	0.9	2.4	0.7	1.4	8	33	32	14	31	39	27	41.3333333333333	41	94	26	53	76	26	49	88	48	6	52	48	-2
1378	16	18	19	2	3	NA	NA	NA	0.9	2.4	0.7	1.4	8	33	32	14	31	39	27	41.3333333333333	41	94	26	53	76	26	49	88	48	6	52	48	-2
1379	16	18	19	2	1	16	NA	NA	0.9	2.4	0.7	1.4	8	33	32	14	31	39	27	41.3333333333333	41	94	26	53	76	26	49	88	48	6	52	48	-2
1380	16	18	19	2	2	NA	NA	NA	0.9	2.4	0.7	1.4	8	33	32	14	31	39	27	41.3333333333333	41	94	26	53	76	26	49	88	48	6	52	48	-2
1381	16	18	19	2	2	76	NA	NA	0.9	2.4	0.7	1.4	8	33	32	14	31	39	27	41.3333333333333	41	94	26	53	76	26	49	88	48	6	52	48	-2
1382	16	18	19	2	1	NA	NA	NA	0.9	2.4	0.7	1.4	8	33	32	14	31	39	27	41.3333333333333	41	94	26	53	76	26	49	88	48	6	52	48	-2
1383	16	18	19	2	3	NA	NA	NA	0.9	2.4	0.7	1.4	8	33	32	14	31	39	27	41.3333333333333	41	94	26	53	76	26	49	88	48	6	52	48	-2
1384	16	18	19	2	2	NA	NA	NA	0.9	2.4	0.7	1.4	8	33	32	14	31	39	27	41.3333333333333	41	94	26	53	76	26	49	88	48	6	52	48	-2
1385	16	18	19	2	2	NA	NA	NA	0.9	2.4	0.7	1.4	8	33	32	14	31	39	27	41.3333333333333	41	94	26	53	76	26	49	88	48	6	52	48	-2
1386	16	18	19	2	1	NA	NA	NA	0.9	2.4	0.7	1.4	8	33	32	14	31	39	27	41.3333333333333	41	94	26	53	76	26	49	88	48	6	52	48	-2
1387	16	18	19	2	1	NA	NA	NA	0.9	2.4	0.7	1.4	8	33	32	14	31	39	27	41.3333333333333	41	94	26	53	76	26	49	88	48	6	52	48	-2
1388	16	18	19	2	3	NA	NA	NA	0.9	2.4	0.7	1.4	8	33	32	14	31	39	27	41.3333333333333	41	94	26	53	76	26	49	88	48	6	52	48	-2
1389	16	18	19	2	2	NA	NA	NA	0.9	2.4	0.7	1.4	8	33	32	14	31	39	27	41.3333333333333	41	94	26	53	76	26	49	88	48	6	52	48	-2
1390	16	18	19	2	1	18	NA	NA	0.9	2.4	0.7	1.4	8	33	32	14	31	39	27	41.3333333333333	41	94	26	53	76	26	49	88	48	6	52	48	-2
1391	16	18	19	2	2	77	NA	NA	0.9	2.4	0.7	1.4	8	33	32	14	31	39	27	41.3333333333333	41	94	26	53	76	26	49	88	48	6	52	48	-2
1392	16	18	19	2	3	50	NA	NA	0.9	2.4	0.7	1.4	8	33	32	14	31	39	27	41.3333333333333	41	94	26	53	76	26	49	88	48	6	52	48	-2
1393	17	19	29	1	1	50	NA	0	1.8	1.7	0.5	0.8	25	23	29	4	2	12	1	87.3333333333333	70.6666666666667	41	50	82	55	52	50	-18	0	64	10	-4	0
1394	17	19	29	1	2	50	0	0	1.8	1.7	0.5	0.8	25	23	29	4	2	12	1	87.3333333333333	70.6666666666667	41	50	82	55	52	50	-18	0	64	10	-4	0
1395	17	19	29	1	3	51	-6	0	1.8	1.7	0.5	0.8	25	23	29	4	2	12	1	87.3333333333333	70.6666666666667	41	50	82	55	52	50	-18	0	64	10	-4	0
1396	17	19	29	1	2	NA	NA	1	1.8	1.7	0.5	0.8	25	23	29	4	2	12	1	87.3333333333333	70.6666666666667	41	50	82	55	52	50	-18	0	64	10	-4	0
1397	17	19	29	1	2	NA	NA	0	1.8	1.7	0.5	0.8	25	23	29	4	2	12	1	87.3333333333333	70.6666666666667	41	50	82	55	52	50	-18	0	64	10	-4	0
1398	17	19	29	1	1	NA	NA	0	1.8	1.7	0.5	0.8	25	23	29	4	2	12	1	87.3333333333333	70.6666666666667	41	50	82	55	52	50	-18	0	64	10	-4	0
1399	17	19	29	1	1	NA	NA	0	1.8	1.7	0.5	0.8	25	23	29	4	2	12	1	87.3333333333333	70.6666666666667	41	50	82	55	52	50	-18	0	64	10	-4	0
1400	17	19	29	1	2	NA	NA	1	1.8	1.7	0.5	0.8	25	23	29	4	2	12	1	87.3333333333333	70.6666666666667	41	50	82	55	52	50	-18	0	64	10	-4	0
1401	17	19	29	1	3	NA	NA	1	1.8	1.7	0.5	0.8	25	23	29	4	2	12	1	87.3333333333333	70.6666666666667	41	50	82	55	52	50	-18	0	64	10	-4	0
1402	17	19	29	1	2	50	NA	1	1.8	1.7	0.5	0.8	25	23	29	4	2	12	1	87.3333333333333	70.6666666666667	41	50	82	55	52	50	-18	0	64	10	-4	0
1403	17	19	29	1	3	NA	NA	1	1.8	1.7	0.5	0.8	25	23	29	4	2	12	1	87.3333333333333	70.6666666666667	41	50	82	55	52	50	-18	0	64	10	-4	0
1404	17	19	29	1	3	NA	NA	0	1.8	1.7	0.5	0.8	25	23	29	4	2	12	1	87.3333333333333	70.6666666666667	41	50	82	55	52	50	-18	0	64	10	-4	0
1405	17	19	29	1	2	NA	NA	0	1.8	1.7	0.5	0.8	25	23	29	4	2	12	1	87.3333333333333	70.6666666666667	41	50	82	55	52	50	-18	0	64	10	-4	0
1406	17	19	29	1	1	NA	NA	0	1.8	1.7	0.5	0.8	25	23	29	4	2	12	1	87.3333333333333	70.6666666666667	41	50	82	55	52	50	-18	0	64	10	-4	0
1407	17	19	29	1	1	50	NA	0	1.8	1.7	0.5	0.8	25	23	29	4	2	12	1	87.3333333333333	70.6666666666667	41	50	82	55	52	50	-18	0	64	10	-4	0
1408	17	19	29	1	3	52	NA	1	1.8	1.7	0.5	0.8	25	23	29	4	2	12	1	87.3333333333333	70.6666666666667	41	50	82	55	52	50	-18	0	64	10	-4	0
1409	17	19	29	1	1	NA	NA	0	1.8	1.7	0.5	0.8	25	23	29	4	2	12	1	87.3333333333333	70.6666666666667	41	50	82	55	52	50	-18	0	64	10	-4	0
1410	17	19	29	1	2	NA	93	1	1.8	1.7	0.5	0.8	25	23	29	4	2	12	1	87.3333333333333	70.6666666666667	41	50	82	55	52	50	-18	0	64	10	-4	0
1411	17	19	29	1	3	NA	89	1	1.8	1.7	0.5	0.8	25	23	29	4	2	12	1	87.3333333333333	70.6666666666667	41	50	82	55	52	50	-18	0	64	10	-4	0
1412	17	19	29	1	1	NA	NA	0	1.8	1.7	0.5	0.8	25	23	29	4	2	12	1	87.3333333333333	70.6666666666667	41	50	82	55	52	50	-18	0	64	10	-4	0
1413	17	19	29	1	3	NA	NA	1	1.8	1.7	0.5	0.8	25	23	29	4	2	12	1	87.3333333333333	70.6666666666667	41	50	82	55	52	50	-18	0	64	10	-4	0
1414	17	19	29	1	3	NA	NA	1	1.8	1.7	0.5	0.8	25	23	29	4	2	12	1	87.3333333333333	70.6666666666667	41	50	82	55	52	50	-18	0	64	10	-4	0
1415	17	19	29	1	2	NA	NA	1	1.8	1.7	0.5	0.8	25	23	29	4	2	12	1	87.3333333333333	70.6666666666667	41	50	82	55	52	50	-18	0	64	10	-4	0
1416	17	19	29	1	1	NA	NA	0	1.8	1.7	0.5	0.8	25	23	29	4	2	12	1	87.3333333333333	70.6666666666667	41	50	82	55	52	50	-18	0	64	10	-4	0
1417	17	19	29	1	1	-62	NA	0	1.8	1.7	0.5	0.8	25	23	29	4	2	12	1	87.3333333333333	70.6666666666667	41	50	82	55	52	50	-18	0	64	10	-4	0
1418	17	19	29	1	3	58	NA	0	1.8	1.7	0.5	0.8	25	23	29	4	2	12	1	87.3333333333333	70.6666666666667	41	50	82	55	52	50	-18	0	64	10	-4	0
1419	17	19	29	1	2	61	NA	1	1.8	1.7	0.5	0.8	25	23	29	4	2	12	1	87.3333333333333	70.6666666666667	41	50	82	55	52	50	-18	0	64	10	-4	0
1420	17	19	29	1	3	NA	NA	1	1.8	1.7	0.5	0.8	25	23	29	4	2	12	1	87.3333333333333	70.6666666666667	41	50	82	55	52	50	-18	0	64	10	-4	0
1421	17	19	29	1	2	NA	NA	1	1.8	1.7	0.5	0.8	25	23	29	4	2	12	1	87.3333333333333	70.6666666666667	41	50	82	55	52	50	-18	0	64	10	-4	0
1422	17	19	29	1	1	NA	NA	0	1.8	1.7	0.5	0.8	25	23	29	4	2	12	1	87.3333333333333	70.6666666666667	41	50	82	55	52	50	-18	0	64	10	-4	0
1423	17	19	29	1	3	NA	64	1	1.8	1.7	0.5	0.8	25	23	29	4	2	12	1	87.3333333333333	70.6666666666667	41	50	82	55	52	50	-18	0	64	10	-4	0
1424	17	19	29	1	2	NA	80	1	1.8	1.7	0.5	0.8	25	23	29	4	2	12	1	87.3333333333333	70.6666666666667	41	50	82	55	52	50	-18	0	64	10	-4	0
1425	17	19	29	1	1	NA	NA	0	1.8	1.7	0.5	0.8	25	23	29	4	2	12	1	87.3333333333333	70.6666666666667	41	50	82	55	52	50	-18	0	64	10	-4	0
1426	17	19	29	1	1	NA	NA	0	1.8	1.7	0.5	0.8	25	23	29	4	2	12	1	87.3333333333333	70.6666666666667	41	50	82	55	52	50	-18	0	64	10	-4	0
1427	17	19	29	1	2	NA	NA	0	1.8	1.7	0.5	0.8	25	23	29	4	2	12	1	87.3333333333333	70.6666666666667	41	50	82	55	52	50	-18	0	64	10	-4	0
1428	17	19	29	1	1	66	NA	0	1.8	1.7	0.5	0.8	25	23	29	4	2	12	1	87.3333333333333	70.6666666666667	41	50	82	55	52	50	-18	0	64	10	-4	0
1429	17	19	29	1	2	66	NA	1	1.8	1.7	0.5	0.8	25	23	29	4	2	12	1	87.3333333333333	70.6666666666667	41	50	82	55	52	50	-18	0	64	10	-4	0
1430	17	19	29	1	3	NA	NA	1	1.8	1.7	0.5	0.8	25	23	29	4	2	12	1	87.3333333333333	70.6666666666667	41	50	82	55	52	50	-18	0	64	10	-4	0
1431	17	19	29	1	1	NA	NA	0	1.8	1.7	0.5	0.8	25	23	29	4	2	12	1	87.3333333333333	70.6666666666667	41	50	82	55	52	50	-18	0	64	10	-4	0
1432	17	19	29	1	3	71	NA	0	1.8	1.7	0.5	0.8	25	23	29	4	2	12	1	87.3333333333333	70.6666666666667	41	50	82	55	52	50	-18	0	64	10	-4	0
1433	17	19	29	1	1	NA	NA	0	1.8	1.7	0.5	0.8	25	23	29	4	2	12	1	87.3333333333333	70.6666666666667	41	50	82	55	52	50	-18	0	64	10	-4	0
1434	17	19	29	1	2	NA	NA	1	1.8	1.7	0.5	0.8	25	23	29	4	2	12	1	87.3333333333333	70.6666666666667	41	50	82	55	52	50	-18	0	64	10	-4	0
1435	17	19	29	1	1	NA	NA	0	1.8	1.7	0.5	0.8	25	23	29	4	2	12	1	87.3333333333333	70.6666666666667	41	50	82	55	52	50	-18	0	64	10	-4	0
1436	17	19	29	1	3	NA	NA	1	1.8	1.7	0.5	0.8	25	23	29	4	2	12	1	87.3333333333333	70.6666666666667	41	50	82	55	52	50	-18	0	64	10	-4	0
1437	17	19	29	1	2	NA	NA	0	1.8	1.7	0.5	0.8	25	23	29	4	2	12	1	87.3333333333333	70.6666666666667	41	50	82	55	52	50	-18	0	64	10	-4	0
1438	17	19	29	1	2	NA	NA	1	1.8	1.7	0.5	0.8	25	23	29	4	2	12	1	87.3333333333333	70.6666666666667	41	50	82	55	52	50	-18	0	64	10	-4	0
1439	17	19	29	1	3	NA	NA	1	1.8	1.7	0.5	0.8	25	23	29	4	2	12	1	87.3333333333333	70.6666666666667	41	50	82	55	52	50	-18	0	64	10	-4	0
1440	17	19	29	1	3	NA	NA	0	1.8	1.7	0.5	0.8	25	23	29	4	2	12	1	87.3333333333333	70.6666666666667	41	50	82	55	52	50	-18	0	64	10	-4	0
1441	17	19	29	1	2	62	89	1	1.8	1.7	0.5	0.8	25	23	29	4	2	12	1	87.3333333333333	70.6666666666667	41	50	82	55	52	50	-18	0	64	10	-4	0
1442	17	19	29	1	3	50	59	1	1.8	1.7	0.5	0.8	25	23	29	4	2	12	1	87.3333333333333	70.6666666666667	41	50	82	55	52	50	-18	0	64	10	-4	0
1443	17	19	29	1	1	50	NA	0	1.8	1.7	0.5	0.8	25	23	29	4	2	12	1	87.3333333333333	70.6666666666667	41	50	82	55	52	50	-18	0	64	10	-4	0
1444	17	19	29	1	3	NA	NA	NA	1.8	1.7	0.5	0.8	25	23	29	4	2	12	1	87.3333333333333	70.6666666666667	41	50	82	55	52	50	-18	0	64	10	-4	0
1445	17	19	29	1	3	NA	NA	NA	1.8	1.7	0.5	0.8	25	23	29	4	2	12	1	87.3333333333333	70.6666666666667	41	50	82	55	52	50	-18	0	64	10	-4	0
1446	17	19	29	1	2	NA	NA	NA	1.8	1.7	0.5	0.8	25	23	29	4	2	12	1	87.3333333333333	70.6666666666667	41	50	82	55	52	50	-18	0	64	10	-4	0
1447	17	19	29	1	3	NA	NA	NA	1.8	1.7	0.5	0.8	25	23	29	4	2	12	1	87.3333333333333	70.6666666666667	41	50	82	55	52	50	-18	0	64	10	-4	0
1448	17	19	29	1	2	NA	NA	NA	1.8	1.7	0.5	0.8	25	23	29	4	2	12	1	87.3333333333333	70.6666666666667	41	50	82	55	52	50	-18	0	64	10	-4	0
1449	17	19	29	1	3	50	NA	NA	1.8	1.7	0.5	0.8	25	23	29	4	2	12	1	87.3333333333333	70.6666666666667	41	50	82	55	52	50	-18	0	64	10	-4	0
1450	17	19	29	1	1	NA	NA	NA	1.8	1.7	0.5	0.8	25	23	29	4	2	12	1	87.3333333333333	70.6666666666667	41	50	82	55	52	50	-18	0	64	10	-4	0
1451	17	19	29	1	1	NA	NA	NA	1.8	1.7	0.5	0.8	25	23	29	4	2	12	1	87.3333333333333	70.6666666666667	41	50	82	55	52	50	-18	0	64	10	-4	0
1452	17	19	29	1	3	NA	NA	NA	1.8	1.7	0.5	0.8	25	23	29	4	2	12	1	87.3333333333333	70.6666666666667	41	50	82	55	52	50	-18	0	64	10	-4	0
1453	17	19	29	1	2	NA	NA	NA	1.8	1.7	0.5	0.8	25	23	29	4	2	12	1	87.3333333333333	70.6666666666667	41	50	82	55	52	50	-18	0	64	10	-4	0
1454	17	19	29	1	1	NA	NA	NA	1.8	1.7	0.5	0.8	25	23	29	4	2	12	1	87.3333333333333	70.6666666666667	41	50	82	55	52	50	-18	0	64	10	-4	0
1455	17	19	29	1	2	65	NA	NA	1.8	1.7	0.5	0.8	25	23	29	4	2	12	1	87.3333333333333	70.6666666666667	41	50	82	55	52	50	-18	0	64	10	-4	0
1456	17	19	29	1	2	NA	NA	NA	1.8	1.7	0.5	0.8	25	23	29	4	2	12	1	87.3333333333333	70.6666666666667	41	50	82	55	52	50	-18	0	64	10	-4	0
1457	17	19	29	1	3	NA	NA	NA	1.8	1.7	0.5	0.8	25	23	29	4	2	12	1	87.3333333333333	70.6666666666667	41	50	82	55	52	50	-18	0	64	10	-4	0
1458	17	19	29	1	2	NA	NA	NA	1.8	1.7	0.5	0.8	25	23	29	4	2	12	1	87.3333333333333	70.6666666666667	41	50	82	55	52	50	-18	0	64	10	-4	0
1459	17	19	29	1	1	76	NA	NA	1.8	1.7	0.5	0.8	25	23	29	4	2	12	1	87.3333333333333	70.6666666666667	41	50	82	55	52	50	-18	0	64	10	-4	0
1460	17	19	29	1	1	NA	NA	NA	1.8	1.7	0.5	0.8	25	23	29	4	2	12	1	87.3333333333333	70.6666666666667	41	50	82	55	52	50	-18	0	64	10	-4	0
1461	17	19	29	1	1	NA	NA	NA	1.8	1.7	0.5	0.8	25	23	29	4	2	12	1	87.3333333333333	70.6666666666667	41	50	82	55	52	50	-18	0	64	10	-4	0
1462	17	19	29	1	3	NA	NA	NA	1.8	1.7	0.5	0.8	25	23	29	4	2	12	1	87.3333333333333	70.6666666666667	41	50	82	55	52	50	-18	0	64	10	-4	0
1463	17	19	29	1	2	NA	NA	NA	1.8	1.7	0.5	0.8	25	23	29	4	2	12	1	87.3333333333333	70.6666666666667	41	50	82	55	52	50	-18	0	64	10	-4	0
1464	17	19	29	1	3	78	NA	NA	1.8	1.7	0.5	0.8	25	23	29	4	2	12	1	87.3333333333333	70.6666666666667	41	50	82	55	52	50	-18	0	64	10	-4	0
1465	17	19	29	1	1	NA	NA	NA	1.8	1.7	0.5	0.8	25	23	29	4	2	12	1	87.3333333333333	70.6666666666667	41	50	82	55	52	50	-18	0	64	10	-4	0
1466	17	19	29	1	2	75	NA	NA	1.8	1.7	0.5	0.8	25	23	29	4	2	12	1	87.3333333333333	70.6666666666667	41	50	82	55	52	50	-18	0	64	10	-4	0
1467	17	19	29	1	2	NA	NA	NA	1.8	1.7	0.5	0.8	25	23	29	4	2	12	1	87.3333333333333	70.6666666666667	41	50	82	55	52	50	-18	0	64	10	-4	0
1468	17	19	29	1	1	69	NA	NA	1.8	1.7	0.5	0.8	25	23	29	4	2	12	1	87.3333333333333	70.6666666666667	41	50	82	55	52	50	-18	0	64	10	-4	0
1469	17	19	29	1	1	NA	NA	NA	1.8	1.7	0.5	0.8	25	23	29	4	2	12	1	87.3333333333333	70.6666666666667	41	50	82	55	52	50	-18	0	64	10	-4	0
1470	17	19	29	1	2	NA	NA	NA	1.8	1.7	0.5	0.8	25	23	29	4	2	12	1	87.3333333333333	70.6666666666667	41	50	82	55	52	50	-18	0	64	10	-4	0
1471	17	19	29	1	1	NA	NA	NA	1.8	1.7	0.5	0.8	25	23	29	4	2	12	1	87.3333333333333	70.6666666666667	41	50	82	55	52	50	-18	0	64	10	-4	0
1472	17	19	29	1	3	NA	NA	NA	1.8	1.7	0.5	0.8	25	23	29	4	2	12	1	87.3333333333333	70.6666666666667	41	50	82	55	52	50	-18	0	64	10	-4	0
1473	17	19	29	1	3	NA	NA	NA	1.8	1.7	0.5	0.8	25	23	29	4	2	12	1	87.3333333333333	70.6666666666667	41	50	82	55	52	50	-18	0	64	10	-4	0
1474	17	19	29	1	2	NA	NA	NA	1.8	1.7	0.5	0.8	25	23	29	4	2	12	1	87.3333333333333	70.6666666666667	41	50	82	55	52	50	-18	0	64	10	-4	0
1475	17	19	29	1	3	NA	NA	NA	1.8	1.7	0.5	0.8	25	23	29	4	2	12	1	87.3333333333333	70.6666666666667	41	50	82	55	52	50	-18	0	64	10	-4	0
1476	17	19	29	1	3	63	NA	NA	1.8	1.7	0.5	0.8	25	23	29	4	2	12	1	87.3333333333333	70.6666666666667	41	50	82	55	52	50	-18	0	64	10	-4	0
1477	17	19	29	1	1	NA	NA	NA	1.8	1.7	0.5	0.8	25	23	29	4	2	12	1	87.3333333333333	70.6666666666667	41	50	82	55	52	50	-18	0	64	10	-4	0
1478	17	19	29	1	2	70	NA	NA	1.8	1.7	0.5	0.8	25	23	29	4	2	12	1	87.3333333333333	70.6666666666667	41	50	82	55	52	50	-18	0	64	10	-4	0
1479	17	19	29	1	1	47	NA	NA	1.8	1.7	0.5	0.8	25	23	29	4	2	12	1	87.3333333333333	70.6666666666667	41	50	82	55	52	50	-18	0	64	10	-4	0
1480	18	20	30	1	1	28	NA	0	1.7	1.5	0.2	0.4	18	32	30	9	16	76	49	41.3333333333333	60.6666666666667	NA	3	82	85	1	66	NA	94	64	70	98	32
1481	18	20	30	1	2	-18	38	0	1.7	1.5	0.2	0.4	18	32	30	9	16	76	49	41.3333333333333	60.6666666666667	NA	3	82	85	1	66	NA	94	64	70	98	32
1482	18	20	30	1	3	31	31	0	1.7	1.5	0.2	0.4	18	32	30	9	16	76	49	41.3333333333333	60.6666666666667	NA	3	82	85	1	66	NA	94	64	70	98	32
1483	18	20	30	1	2	NA	NA	1	1.7	1.5	0.2	0.4	18	32	30	9	16	76	49	41.3333333333333	60.6666666666667	NA	3	82	85	1	66	NA	94	64	70	98	32
1484	18	20	30	1	2	NA	NA	1	1.7	1.5	0.2	0.4	18	32	30	9	16	76	49	41.3333333333333	60.6666666666667	NA	3	82	85	1	66	NA	94	64	70	98	32
1485	18	20	30	1	1	NA	NA	0	1.7	1.5	0.2	0.4	18	32	30	9	16	76	49	41.3333333333333	60.6666666666667	NA	3	82	85	1	66	NA	94	64	70	98	32
1486	18	20	30	1	3	NA	NA	1	1.7	1.5	0.2	0.4	18	32	30	9	16	76	49	41.3333333333333	60.6666666666667	NA	3	82	85	1	66	NA	94	64	70	98	32
1487	18	20	30	1	1	NA	NA	0	1.7	1.5	0.2	0.4	18	32	30	9	16	76	49	41.3333333333333	60.6666666666667	NA	3	82	85	1	66	NA	94	64	70	98	32
1488	18	20	30	1	1	NA	NA	0	1.7	1.5	0.2	0.4	18	32	30	9	16	76	49	41.3333333333333	60.6666666666667	NA	3	82	85	1	66	NA	94	64	70	98	32
1489	18	20	30	1	2	NA	NA	0	1.7	1.5	0.2	0.4	18	32	30	9	16	76	49	41.3333333333333	60.6666666666667	NA	3	82	85	1	66	NA	94	64	70	98	32
1490	18	20	30	1	1	24	NA	0	1.7	1.5	0.2	0.4	18	32	30	9	16	76	49	41.3333333333333	60.6666666666667	NA	3	82	85	1	66	NA	94	64	70	98	32
1491	18	20	30	1	3	NA	NA	1	1.7	1.5	0.2	0.4	18	32	30	9	16	76	49	41.3333333333333	60.6666666666667	NA	3	82	85	1	66	NA	94	64	70	98	32
1492	18	20	30	1	1	NA	NA	0	1.7	1.5	0.2	0.4	18	32	30	9	16	76	49	41.3333333333333	60.6666666666667	NA	3	82	85	1	66	NA	94	64	70	98	32
1493	18	20	30	1	3	NA	NA	0	1.7	1.5	0.2	0.4	18	32	30	9	16	76	49	41.3333333333333	60.6666666666667	NA	3	82	85	1	66	NA	94	64	70	98	32
1494	18	20	30	1	2	30	NA	1	1.7	1.5	0.2	0.4	18	32	30	9	16	76	49	41.3333333333333	60.6666666666667	NA	3	82	85	1	66	NA	94	64	70	98	32
1495	18	20	30	1	1	NA	NA	0	1.7	1.5	0.2	0.4	18	32	30	9	16	76	49	41.3333333333333	60.6666666666667	NA	3	82	85	1	66	NA	94	64	70	98	32
1496	18	20	30	1	2	NA	52	1	1.7	1.5	0.2	0.4	18	32	30	9	16	76	49	41.3333333333333	60.6666666666667	NA	3	82	85	1	66	NA	94	64	70	98	32
1497	18	20	30	1	2	NA	NA	1	1.7	1.5	0.2	0.4	18	32	30	9	16	76	49	41.3333333333333	60.6666666666667	NA	3	82	85	1	66	NA	94	64	70	98	32
1498	18	20	30	1	3	48	NA	1	1.7	1.5	0.2	0.4	18	32	30	9	16	76	49	41.3333333333333	60.6666666666667	NA	3	82	85	1	66	NA	94	64	70	98	32
1499	18	20	30	1	2	NA	NA	0	1.7	1.5	0.2	0.4	18	32	30	9	16	76	49	41.3333333333333	60.6666666666667	NA	3	82	85	1	66	NA	94	64	70	98	32
1500	18	20	30	1	1	NA	NA	0	1.7	1.5	0.2	0.4	18	32	30	9	16	76	49	41.3333333333333	60.6666666666667	NA	3	82	85	1	66	NA	94	64	70	98	32
1501	18	20	30	1	1	39	NA	0	1.7	1.5	0.2	0.4	18	32	30	9	16	76	49	41.3333333333333	60.6666666666667	NA	3	82	85	1	66	NA	94	64	70	98	32
1502	18	20	30	1	3	NA	NA	0	1.7	1.5	0.2	0.4	18	32	30	9	16	76	49	41.3333333333333	60.6666666666667	NA	3	82	85	1	66	NA	94	64	70	98	32
1503	18	20	30	1	3	NA	67	1	1.7	1.5	0.2	0.4	18	32	30	9	16	76	49	41.3333333333333	60.6666666666667	NA	3	82	85	1	66	NA	94	64	70	98	32
1504	18	20	30	1	2	21	NA	1	1.7	1.5	0.2	0.4	18	32	30	9	16	76	49	41.3333333333333	60.6666666666667	NA	3	82	85	1	66	NA	94	64	70	98	32
1505	18	20	30	1	3	NA	NA	1	1.7	1.5	0.2	0.4	18	32	30	9	16	76	49	41.3333333333333	60.6666666666667	NA	3	82	85	1	66	NA	94	64	70	98	32
1506	18	20	30	1	3	48	NA	1	1.7	1.5	0.2	0.4	18	32	30	9	16	76	49	41.3333333333333	60.6666666666667	NA	3	82	85	1	66	NA	94	64	70	98	32
1507	18	20	30	1	3	NA	NA	0	1.7	1.5	0.2	0.4	18	32	30	9	16	76	49	41.3333333333333	60.6666666666667	NA	3	82	85	1	66	NA	94	64	70	98	32
1508	18	20	30	1	1	NA	NA	0	1.7	1.5	0.2	0.4	18	32	30	9	16	76	49	41.3333333333333	60.6666666666667	NA	3	82	85	1	66	NA	94	64	70	98	32
1509	18	20	30	1	2	NA	NA	1	1.7	1.5	0.2	0.4	18	32	30	9	16	76	49	41.3333333333333	60.6666666666667	NA	3	82	85	1	66	NA	94	64	70	98	32
1510	18	20	30	1	3	NA	NA	1	1.7	1.5	0.2	0.4	18	32	30	9	16	76	49	41.3333333333333	60.6666666666667	NA	3	82	85	1	66	NA	94	64	70	98	32
1511	18	20	30	1	3	NA	59	1	1.7	1.5	0.2	0.4	18	32	30	9	16	76	49	41.3333333333333	60.6666666666667	NA	3	82	85	1	66	NA	94	64	70	98	32
1512	18	20	30	1	2	NA	24	1	1.7	1.5	0.2	0.4	18	32	30	9	16	76	49	41.3333333333333	60.6666666666667	NA	3	82	85	1	66	NA	94	64	70	98	32
1513	18	20	30	1	1	NA	NA	0	1.7	1.5	0.2	0.4	18	32	30	9	16	76	49	41.3333333333333	60.6666666666667	NA	3	82	85	1	66	NA	94	64	70	98	32
1514	18	20	30	1	1	NA	NA	0	1.7	1.5	0.2	0.4	18	32	30	9	16	76	49	41.3333333333333	60.6666666666667	NA	3	82	85	1	66	NA	94	64	70	98	32
1515	18	20	30	1	3	49	NA	1	1.7	1.5	0.2	0.4	18	32	30	9	16	76	49	41.3333333333333	60.6666666666667	NA	3	82	85	1	66	NA	94	64	70	98	32
1516	18	20	30	1	2	NA	NA	1	1.7	1.5	0.2	0.4	18	32	30	9	16	76	49	41.3333333333333	60.6666666666667	NA	3	82	85	1	66	NA	94	64	70	98	32
1517	18	20	30	1	1	21	NA	0	1.7	1.5	0.2	0.4	18	32	30	9	16	76	49	41.3333333333333	60.6666666666667	NA	3	82	85	1	66	NA	94	64	70	98	32
1518	18	20	30	1	2	23	NA	0	1.7	1.5	0.2	0.4	18	32	30	9	16	76	49	41.3333333333333	60.6666666666667	NA	3	82	85	1	66	NA	94	64	70	98	32
1519	18	20	30	1	3	NA	NA	1	1.7	1.5	0.2	0.4	18	32	30	9	16	76	49	41.3333333333333	60.6666666666667	NA	3	82	85	1	66	NA	94	64	70	98	32
1520	18	20	30	1	1	NA	NA	0	1.7	1.5	0.2	0.4	18	32	30	9	16	76	49	41.3333333333333	60.6666666666667	NA	3	82	85	1	66	NA	94	64	70	98	32
1521	18	20	30	1	2	NA	NA	1	1.7	1.5	0.2	0.4	18	32	30	9	16	76	49	41.3333333333333	60.6666666666667	NA	3	82	85	1	66	NA	94	64	70	98	32
1522	18	20	30	1	1	NA	NA	0	1.7	1.5	0.2	0.4	18	32	30	9	16	76	49	41.3333333333333	60.6666666666667	NA	3	82	85	1	66	NA	94	64	70	98	32
1523	18	20	30	1	1	NA	NA	0	1.7	1.5	0.2	0.4	18	32	30	9	16	76	49	41.3333333333333	60.6666666666667	NA	3	82	85	1	66	NA	94	64	70	98	32
1524	18	20	30	1	3	NA	NA	1	1.7	1.5	0.2	0.4	18	32	30	9	16	76	49	41.3333333333333	60.6666666666667	NA	3	82	85	1	66	NA	94	64	70	98	32
1525	18	20	30	1	2	NA	NA	1	1.7	1.5	0.2	0.4	18	32	30	9	16	76	49	41.3333333333333	60.6666666666667	NA	3	82	85	1	66	NA	94	64	70	98	32
1526	18	20	30	1	1	26	NA	0	1.7	1.5	0.2	0.4	18	32	30	9	16	76	49	41.3333333333333	60.6666666666667	NA	3	82	85	1	66	NA	94	64	70	98	32
1527	18	20	30	1	2	NA	NA	0	1.7	1.5	0.2	0.4	18	32	30	9	16	76	49	41.3333333333333	60.6666666666667	NA	3	82	85	1	66	NA	94	64	70	98	32
1528	18	20	30	1	2	18	48	1	1.7	1.5	0.2	0.4	18	32	30	9	16	76	49	41.3333333333333	60.6666666666667	NA	3	82	85	1	66	NA	94	64	70	98	32
1529	18	20	30	1	3	NA	NA	0	1.7	1.5	0.2	0.4	18	32	30	9	16	76	49	41.3333333333333	60.6666666666667	NA	3	82	85	1	66	NA	94	64	70	98	32
1530	18	20	30	1	3	49	56	1	1.7	1.5	0.2	0.4	18	32	30	9	16	76	49	41.3333333333333	60.6666666666667	NA	3	82	85	1	66	NA	94	64	70	98	32
1531	18	20	30	1	1	NA	NA	NA	1.7	1.5	0.2	0.4	18	32	30	9	16	76	49	41.3333333333333	60.6666666666667	NA	3	82	85	1	66	NA	94	64	70	98	32
1532	18	20	30	1	2	NA	NA	NA	1.7	1.5	0.2	0.4	18	32	30	9	16	76	49	41.3333333333333	60.6666666666667	NA	3	82	85	1	66	NA	94	64	70	98	32
1533	18	20	30	1	1	NA	NA	NA	1.7	1.5	0.2	0.4	18	32	30	9	16	76	49	41.3333333333333	60.6666666666667	NA	3	82	85	1	66	NA	94	64	70	98	32
1534	18	20	30	1	3	NA	NA	NA	1.7	1.5	0.2	0.4	18	32	30	9	16	76	49	41.3333333333333	60.6666666666667	NA	3	82	85	1	66	NA	94	64	70	98	32
1535	18	20	30	1	2	NA	NA	NA	1.7	1.5	0.2	0.4	18	32	30	9	16	76	49	41.3333333333333	60.6666666666667	NA	3	82	85	1	66	NA	94	64	70	98	32
1536	18	20	30	1	3	NA	NA	NA	1.7	1.5	0.2	0.4	18	32	30	9	16	76	49	41.3333333333333	60.6666666666667	NA	3	82	85	1	66	NA	94	64	70	98	32
1537	18	20	30	1	1	NA	NA	NA	1.7	1.5	0.2	0.4	18	32	30	9	16	76	49	41.3333333333333	60.6666666666667	NA	3	82	85	1	66	NA	94	64	70	98	32
1538	18	20	30	1	1	15	NA	NA	1.7	1.5	0.2	0.4	18	32	30	9	16	76	49	41.3333333333333	60.6666666666667	NA	3	82	85	1	66	NA	94	64	70	98	32
1539	18	20	30	1	2	NA	NA	NA	1.7	1.5	0.2	0.4	18	32	30	9	16	76	49	41.3333333333333	60.6666666666667	NA	3	82	85	1	66	NA	94	64	70	98	32
1540	18	20	30	1	2	21	NA	NA	1.7	1.5	0.2	0.4	18	32	30	9	16	76	49	41.3333333333333	60.6666666666667	NA	3	82	85	1	66	NA	94	64	70	98	32
1541	18	20	30	1	3	NA	NA	NA	1.7	1.5	0.2	0.4	18	32	30	9	16	76	49	41.3333333333333	60.6666666666667	NA	3	82	85	1	66	NA	94	64	70	98	32
1542	18	20	30	1	1	NA	NA	NA	1.7	1.5	0.2	0.4	18	32	30	9	16	76	49	41.3333333333333	60.6666666666667	NA	3	82	85	1	66	NA	94	64	70	98	32
1543	18	20	30	1	3	54	NA	NA	1.7	1.5	0.2	0.4	18	32	30	9	16	76	49	41.3333333333333	60.6666666666667	NA	3	82	85	1	66	NA	94	64	70	98	32
1544	18	20	30	1	2	NA	NA	NA	1.7	1.5	0.2	0.4	18	32	30	9	16	76	49	41.3333333333333	60.6666666666667	NA	3	82	85	1	66	NA	94	64	70	98	32
1545	18	20	30	1	1	NA	NA	NA	1.7	1.5	0.2	0.4	18	32	30	9	16	76	49	41.3333333333333	60.6666666666667	NA	3	82	85	1	66	NA	94	64	70	98	32
1546	18	20	30	1	2	NA	NA	NA	1.7	1.5	0.2	0.4	18	32	30	9	16	76	49	41.3333333333333	60.6666666666667	NA	3	82	85	1	66	NA	94	64	70	98	32
1547	18	20	30	1	3	NA	NA	NA	1.7	1.5	0.2	0.4	18	32	30	9	16	76	49	41.3333333333333	60.6666666666667	NA	3	82	85	1	66	NA	94	64	70	98	32
1548	18	20	30	1	3	NA	NA	NA	1.7	1.5	0.2	0.4	18	32	30	9	16	76	49	41.3333333333333	60.6666666666667	NA	3	82	85	1	66	NA	94	64	70	98	32
1549	18	20	30	1	2	NA	NA	NA	1.7	1.5	0.2	0.4	18	32	30	9	16	76	49	41.3333333333333	60.6666666666667	NA	3	82	85	1	66	NA	94	64	70	98	32
1550	18	20	30	1	2	26	NA	NA	1.7	1.5	0.2	0.4	18	32	30	9	16	76	49	41.3333333333333	60.6666666666667	NA	3	82	85	1	66	NA	94	64	70	98	32
1551	18	20	30	1	1	NA	NA	NA	1.7	1.5	0.2	0.4	18	32	30	9	16	76	49	41.3333333333333	60.6666666666667	NA	3	82	85	1	66	NA	94	64	70	98	32
1552	18	20	30	1	1	27	NA	NA	1.7	1.5	0.2	0.4	18	32	30	9	16	76	49	41.3333333333333	60.6666666666667	NA	3	82	85	1	66	NA	94	64	70	98	32
1553	18	20	30	1	2	NA	NA	NA	1.7	1.5	0.2	0.4	18	32	30	9	16	76	49	41.3333333333333	60.6666666666667	NA	3	82	85	1	66	NA	94	64	70	98	32
1554	18	20	30	1	3	NA	NA	NA	1.7	1.5	0.2	0.4	18	32	30	9	16	76	49	41.3333333333333	60.6666666666667	NA	3	82	85	1	66	NA	94	64	70	98	32
1555	18	20	30	1	2	NA	NA	NA	1.7	1.5	0.2	0.4	18	32	30	9	16	76	49	41.3333333333333	60.6666666666667	NA	3	82	85	1	66	NA	94	64	70	98	32
1556	18	20	30	1	3	52	NA	NA	1.7	1.5	0.2	0.4	18	32	30	9	16	76	49	41.3333333333333	60.6666666666667	NA	3	82	85	1	66	NA	94	64	70	98	32
1557	18	20	30	1	3	NA	NA	NA	1.7	1.5	0.2	0.4	18	32	30	9	16	76	49	41.3333333333333	60.6666666666667	NA	3	82	85	1	66	NA	94	64	70	98	32
1558	18	20	30	1	2	NA	NA	NA	1.7	1.5	0.2	0.4	18	32	30	9	16	76	49	41.3333333333333	60.6666666666667	NA	3	82	85	1	66	NA	94	64	70	98	32
1559	18	20	30	1	3	NA	NA	NA	1.7	1.5	0.2	0.4	18	32	30	9	16	76	49	41.3333333333333	60.6666666666667	NA	3	82	85	1	66	NA	94	64	70	98	32
1560	18	20	30	1	3	NA	NA	NA	1.7	1.5	0.2	0.4	18	32	30	9	16	76	49	41.3333333333333	60.6666666666667	NA	3	82	85	1	66	NA	94	64	70	98	32
1561	18	20	30	1	1	NA	NA	NA	1.7	1.5	0.2	0.4	18	32	30	9	16	76	49	41.3333333333333	60.6666666666667	NA	3	82	85	1	66	NA	94	64	70	98	32
1562	18	20	30	1	1	NA	NA	NA	1.7	1.5	0.2	0.4	18	32	30	9	16	76	49	41.3333333333333	60.6666666666667	NA	3	82	85	1	66	NA	94	64	70	98	32
1563	18	20	30	1	3	51	NA	NA	1.7	1.5	0.2	0.4	18	32	30	9	16	76	49	41.3333333333333	60.6666666666667	NA	3	82	85	1	66	NA	94	64	70	98	32
1564	18	20	30	1	1	NA	NA	NA	1.7	1.5	0.2	0.4	18	32	30	9	16	76	49	41.3333333333333	60.6666666666667	NA	3	82	85	1	66	NA	94	64	70	98	32
1565	18	20	30	1	1	26	NA	NA	1.7	1.5	0.2	0.4	18	32	30	9	16	76	49	41.3333333333333	60.6666666666667	NA	3	82	85	1	66	NA	94	64	70	98	32
1566	18	20	30	1	2	24	NA	NA	1.7	1.5	0.2	0.4	18	32	30	9	16	76	49	41.3333333333333	60.6666666666667	NA	3	82	85	1	66	NA	94	64	70	98	32
1567	19	21	24	2	1	50	NA	0	1.4	1.5	0.5	0.4	14	28	35	20	46	16	16	62	60.6666666666667	100	2	50	84	2	49	100	96	0	68	96	-2
1568	19	21	24	2	2	50	0	0	1.4	1.5	0.5	0.4	14	28	35	20	46	16	16	62	60.6666666666667	100	2	50	84	2	49	100	96	0	68	96	-2
1569	19	21	24	2	3	51	60	0	1.4	1.5	0.5	0.4	14	28	35	20	46	16	16	62	60.6666666666667	100	2	50	84	2	49	100	96	0	68	96	-2
1570	19	21	24	2	3	NA	NA	1	1.4	1.5	0.5	0.4	14	28	35	20	46	16	16	62	60.6666666666667	100	2	50	84	2	49	100	96	0	68	96	-2
1571	19	21	24	2	3	NA	NA	1	1.4	1.5	0.5	0.4	14	28	35	20	46	16	16	62	60.6666666666667	100	2	50	84	2	49	100	96	0	68	96	-2
1572	19	21	24	2	2	NA	NA	1	1.4	1.5	0.5	0.4	14	28	35	20	46	16	16	62	60.6666666666667	100	2	50	84	2	49	100	96	0	68	96	-2
1573	19	21	24	2	1	NA	NA	0	1.4	1.5	0.5	0.4	14	28	35	20	46	16	16	62	60.6666666666667	100	2	50	84	2	49	100	96	0	68	96	-2
1574	19	21	24	2	3	NA	NA	1	1.4	1.5	0.5	0.4	14	28	35	20	46	16	16	62	60.6666666666667	100	2	50	84	2	49	100	96	0	68	96	-2
1575	19	21	24	2	1	NA	NA	0	1.4	1.5	0.5	0.4	14	28	35	20	46	16	16	62	60.6666666666667	100	2	50	84	2	49	100	96	0	68	96	-2
1576	19	21	24	2	2	NA	NA	0	1.4	1.5	0.5	0.4	14	28	35	20	46	16	16	62	60.6666666666667	100	2	50	84	2	49	100	96	0	68	96	-2
1577	19	21	24	2	2	NA	NA	1	1.4	1.5	0.5	0.4	14	28	35	20	46	16	16	62	60.6666666666667	100	2	50	84	2	49	100	96	0	68	96	-2
1578	19	21	24	2	1	NA	NA	0	1.4	1.5	0.5	0.4	14	28	35	20	46	16	16	62	60.6666666666667	100	2	50	84	2	49	100	96	0	68	96	-2
1579	19	21	24	2	1	0	NA	0	1.4	1.5	0.5	0.4	14	28	35	20	46	16	16	62	60.6666666666667	100	2	50	84	2	49	100	96	0	68	96	-2
1580	19	21	24	2	2	58	NA	1	1.4	1.5	0.5	0.4	14	28	35	20	46	16	16	62	60.6666666666667	100	2	50	84	2	49	100	96	0	68	96	-2
1581	19	21	24	2	3	79	NA	0	1.4	1.5	0.5	0.4	14	28	35	20	46	16	16	62	60.6666666666667	100	2	50	84	2	49	100	96	0	68	96	-2
1582	19	21	24	2	2	NA	48	1	1.4	1.5	0.5	0.4	14	28	35	20	46	16	16	62	60.6666666666667	100	2	50	84	2	49	100	96	0	68	96	-2
1583	19	21	24	2	2	NA	NA	1	1.4	1.5	0.5	0.4	14	28	35	20	46	16	16	62	60.6666666666667	100	2	50	84	2	49	100	96	0	68	96	-2
1584	19	21	24	2	3	NA	47	1	1.4	1.5	0.5	0.4	14	28	35	20	46	16	16	62	60.6666666666667	100	2	50	84	2	49	100	96	0	68	96	-2
1585	19	21	24	2	1	NA	NA	0	1.4	1.5	0.5	0.4	14	28	35	20	46	16	16	62	60.6666666666667	100	2	50	84	2	49	100	96	0	68	96	-2
1586	19	21	24	2	3	NA	NA	1	1.4	1.5	0.5	0.4	14	28	35	20	46	16	16	62	60.6666666666667	100	2	50	84	2	49	100	96	0	68	96	-2
1587	19	21	24	2	3	NA	NA	0	1.4	1.5	0.5	0.4	14	28	35	20	46	16	16	62	60.6666666666667	100	2	50	84	2	49	100	96	0	68	96	-2
1588	19	21	24	2	1	NA	NA	0	1.4	1.5	0.5	0.4	14	28	35	20	46	16	16	62	60.6666666666667	100	2	50	84	2	49	100	96	0	68	96	-2
1589	19	21	24	2	2	NA	NA	0	1.4	1.5	0.5	0.4	14	28	35	20	46	16	16	62	60.6666666666667	100	2	50	84	2	49	100	96	0	68	96	-2
1590	19	21	24	2	2	58	NA	1	1.4	1.5	0.5	0.4	14	28	35	20	46	16	16	62	60.6666666666667	100	2	50	84	2	49	100	96	0	68	96	-2
1591	19	21	24	2	3	74	NA	1	1.4	1.5	0.5	0.4	14	28	35	20	46	16	16	62	60.6666666666667	100	2	50	84	2	49	100	96	0	68	96	-2
1592	19	21	24	2	1	NA	NA	0	1.4	1.5	0.5	0.4	14	28	35	20	46	16	16	62	60.6666666666667	100	2	50	84	2	49	100	96	0	68	96	-2
1593	19	21	24	2	1	0	NA	0	1.4	1.5	0.5	0.4	14	28	35	20	46	16	16	62	60.6666666666667	100	2	50	84	2	49	100	96	0	68	96	-2
1594	19	21	24	2	2	NA	NA	1	1.4	1.5	0.5	0.4	14	28	35	20	46	16	16	62	60.6666666666667	100	2	50	84	2	49	100	96	0	68	96	-2
1595	19	21	24	2	3	NA	NA	0	1.4	1.5	0.5	0.4	14	28	35	20	46	16	16	62	60.6666666666667	100	2	50	84	2	49	100	96	0	68	96	-2
1596	19	21	24	2	3	NA	NA	1	1.4	1.5	0.5	0.4	14	28	35	20	46	16	16	62	60.6666666666667	100	2	50	84	2	49	100	96	0	68	96	-2
1597	19	21	24	2	2	NA	77	1	1.4	1.5	0.5	0.4	14	28	35	20	46	16	16	62	60.6666666666667	100	2	50	84	2	49	100	96	0	68	96	-2
1598	19	21	24	2	3	NA	68	1	1.4	1.5	0.5	0.4	14	28	35	20	46	16	16	62	60.6666666666667	100	2	50	84	2	49	100	96	0	68	96	-2
1599	19	21	24	2	3	88	NA	1	1.4	1.5	0.5	0.4	14	28	35	20	46	16	16	62	60.6666666666667	100	2	50	84	2	49	100	96	0	68	96	-2
1600	19	21	24	2	2	NA	NA	0	1.4	1.5	0.5	0.4	14	28	35	20	46	16	16	62	60.6666666666667	100	2	50	84	2	49	100	96	0	68	96	-2
1601	19	21	24	2	2	80	NA	1	1.4	1.5	0.5	0.4	14	28	35	20	46	16	16	62	60.6666666666667	100	2	50	84	2	49	100	96	0	68	96	-2
1602	19	21	24	2	3	NA	NA	1	1.4	1.5	0.5	0.4	14	28	35	20	46	16	16	62	60.6666666666667	100	2	50	84	2	49	100	96	0	68	96	-2
1603	19	21	24	2	1	NA	NA	0	1.4	1.5	0.5	0.4	14	28	35	20	46	16	16	62	60.6666666666667	100	2	50	84	2	49	100	96	0	68	96	-2
1604	19	21	24	2	3	NA	NA	1	1.4	1.5	0.5	0.4	14	28	35	20	46	16	16	62	60.6666666666667	100	2	50	84	2	49	100	96	0	68	96	-2
1605	19	21	24	2	1	NA	NA	0	1.4	1.5	0.5	0.4	14	28	35	20	46	16	16	62	60.6666666666667	100	2	50	84	2	49	100	96	0	68	96	-2
1606	19	21	24	2	1	NA	NA	0	1.4	1.5	0.5	0.4	14	28	35	20	46	16	16	62	60.6666666666667	100	2	50	84	2	49	100	96	0	68	96	-2
1607	19	21	24	2	2	NA	NA	1	1.4	1.5	0.5	0.4	14	28	35	20	46	16	16	62	60.6666666666667	100	2	50	84	2	49	100	96	0	68	96	-2
1608	19	21	24	2	2	NA	NA	0	1.4	1.5	0.5	0.4	14	28	35	20	46	16	16	62	60.6666666666667	100	2	50	84	2	49	100	96	0	68	96	-2
1609	19	21	24	2	1	0	NA	0	1.4	1.5	0.5	0.4	14	28	35	20	46	16	16	62	60.6666666666667	100	2	50	84	2	49	100	96	0	68	96	-2
1610	19	21	24	2	1	NA	NA	0	1.4	1.5	0.5	0.4	14	28	35	20	46	16	16	62	60.6666666666667	100	2	50	84	2	49	100	96	0	68	96	-2
1611	19	21	24	2	3	NA	NA	0	1.4	1.5	0.5	0.4	14	28	35	20	46	16	16	62	60.6666666666667	100	2	50	84	2	49	100	96	0	68	96	-2
1612	19	21	24	2	2	NA	NA	1	1.4	1.5	0.5	0.4	14	28	35	20	46	16	16	62	60.6666666666667	100	2	50	84	2	49	100	96	0	68	96	-2
1613	19	21	24	2	1	NA	NA	0	1.4	1.5	0.5	0.4	14	28	35	20	46	16	16	62	60.6666666666667	100	2	50	84	2	49	100	96	0	68	96	-2
1614	19	21	24	2	1	NA	NA	0	1.4	1.5	0.5	0.4	14	28	35	20	46	16	16	62	60.6666666666667	100	2	50	84	2	49	100	96	0	68	96	-2
1615	19	21	24	2	3	87	67	1	1.4	1.5	0.5	0.4	14	28	35	20	46	16	16	62	60.6666666666667	100	2	50	84	2	49	100	96	0	68	96	-2
1616	19	21	24	2	1	0	NA	0	1.4	1.5	0.5	0.4	14	28	35	20	46	16	16	62	60.6666666666667	100	2	50	84	2	49	100	96	0	68	96	-2
1617	19	21	24	2	2	79	61	1	1.4	1.5	0.5	0.4	14	28	35	20	46	16	16	62	60.6666666666667	100	2	50	84	2	49	100	96	0	68	96	-2
1618	19	21	24	2	1	NA	NA	NA	1.4	1.5	0.5	0.4	14	28	35	20	46	16	16	62	60.6666666666667	100	2	50	84	2	49	100	96	0	68	96	-2
1619	19	21	24	2	1	NA	NA	NA	1.4	1.5	0.5	0.4	14	28	35	20	46	16	16	62	60.6666666666667	100	2	50	84	2	49	100	96	0	68	96	-2
1620	19	21	24	2	2	NA	NA	NA	1.4	1.5	0.5	0.4	14	28	35	20	46	16	16	62	60.6666666666667	100	2	50	84	2	49	100	96	0	68	96	-2
1621	19	21	24	2	3	NA	NA	NA	1.4	1.5	0.5	0.4	14	28	35	20	46	16	16	62	60.6666666666667	100	2	50	84	2	49	100	96	0	68	96	-2
1622	19	21	24	2	1	NA	NA	NA	1.4	1.5	0.5	0.4	14	28	35	20	46	16	16	62	60.6666666666667	100	2	50	84	2	49	100	96	0	68	96	-2
1623	19	21	24	2	3	NA	NA	NA	1.4	1.5	0.5	0.4	14	28	35	20	46	16	16	62	60.6666666666667	100	2	50	84	2	49	100	96	0	68	96	-2
1624	19	21	24	2	2	NA	NA	NA	1.4	1.5	0.5	0.4	14	28	35	20	46	16	16	62	60.6666666666667	100	2	50	84	2	49	100	96	0	68	96	-2
1625	19	21	24	2	1	51	NA	NA	1.4	1.5	0.5	0.4	14	28	35	20	46	16	16	62	60.6666666666667	100	2	50	84	2	49	100	96	0	68	96	-2
1626	19	21	24	2	2	NA	NA	NA	1.4	1.5	0.5	0.4	14	28	35	20	46	16	16	62	60.6666666666667	100	2	50	84	2	49	100	96	0	68	96	-2
1627	19	21	24	2	2	82	NA	NA	1.4	1.5	0.5	0.4	14	28	35	20	46	16	16	62	60.6666666666667	100	2	50	84	2	49	100	96	0	68	96	-2
1628	19	21	24	2	3	NA	NA	NA	1.4	1.5	0.5	0.4	14	28	35	20	46	16	16	62	60.6666666666667	100	2	50	84	2	49	100	96	0	68	96	-2
1629	19	21	24	2	1	NA	NA	NA	1.4	1.5	0.5	0.4	14	28	35	20	46	16	16	62	60.6666666666667	100	2	50	84	2	49	100	96	0	68	96	-2
1630	19	21	24	2	2	NA	NA	NA	1.4	1.5	0.5	0.4	14	28	35	20	46	16	16	62	60.6666666666667	100	2	50	84	2	49	100	96	0	68	96	-2
1631	19	21	24	2	2	NA	NA	NA	1.4	1.5	0.5	0.4	14	28	35	20	46	16	16	62	60.6666666666667	100	2	50	84	2	49	100	96	0	68	96	-2
1632	19	21	24	2	3	75	NA	NA	1.4	1.5	0.5	0.4	14	28	35	20	46	16	16	62	60.6666666666667	100	2	50	84	2	49	100	96	0	68	96	-2
1633	19	21	24	2	3	NA	NA	NA	1.4	1.5	0.5	0.4	14	28	35	20	46	16	16	62	60.6666666666667	100	2	50	84	2	49	100	96	0	68	96	-2
1634	19	21	24	2	1	NA	NA	NA	1.4	1.5	0.5	0.4	14	28	35	20	46	16	16	62	60.6666666666667	100	2	50	84	2	49	100	96	0	68	96	-2
1635	19	21	24	2	3	NA	NA	NA	1.4	1.5	0.5	0.4	14	28	35	20	46	16	16	62	60.6666666666667	100	2	50	84	2	49	100	96	0	68	96	-2
1636	19	21	24	2	3	NA	NA	NA	1.4	1.5	0.5	0.4	14	28	35	20	46	16	16	62	60.6666666666667	100	2	50	84	2	49	100	96	0	68	96	-2
1637	19	21	24	2	2	NA	NA	NA	1.4	1.5	0.5	0.4	14	28	35	20	46	16	16	62	60.6666666666667	100	2	50	84	2	49	100	96	0	68	96	-2
1638	19	21	24	2	1	NA	NA	NA	1.4	1.5	0.5	0.4	14	28	35	20	46	16	16	62	60.6666666666667	100	2	50	84	2	49	100	96	0	68	96	-2
1639	19	21	24	2	3	62	NA	NA	1.4	1.5	0.5	0.4	14	28	35	20	46	16	16	62	60.6666666666667	100	2	50	84	2	49	100	96	0	68	96	-2
1640	19	21	24	2	2	80	NA	NA	1.4	1.5	0.5	0.4	14	28	35	20	46	16	16	62	60.6666666666667	100	2	50	84	2	49	100	96	0	68	96	-2
1641	19	21	24	2	3	NA	NA	NA	1.4	1.5	0.5	0.4	14	28	35	20	46	16	16	62	60.6666666666667	100	2	50	84	2	49	100	96	0	68	96	-2
1642	19	21	24	2	1	8	NA	NA	1.4	1.5	0.5	0.4	14	28	35	20	46	16	16	62	60.6666666666667	100	2	50	84	2	49	100	96	0	68	96	-2
1643	19	21	24	2	2	NA	NA	NA	1.4	1.5	0.5	0.4	14	28	35	20	46	16	16	62	60.6666666666667	100	2	50	84	2	49	100	96	0	68	96	-2
1644	19	21	24	2	3	NA	NA	NA	1.4	1.5	0.5	0.4	14	28	35	20	46	16	16	62	60.6666666666667	100	2	50	84	2	49	100	96	0	68	96	-2
1645	19	21	24	2	2	NA	NA	NA	1.4	1.5	0.5	0.4	14	28	35	20	46	16	16	62	60.6666666666667	100	2	50	84	2	49	100	96	0	68	96	-2
1646	19	21	24	2	2	NA	NA	NA	1.4	1.5	0.5	0.4	14	28	35	20	46	16	16	62	60.6666666666667	100	2	50	84	2	49	100	96	0	68	96	-2
1647	19	21	24	2	1	NA	NA	NA	1.4	1.5	0.5	0.4	14	28	35	20	46	16	16	62	60.6666666666667	100	2	50	84	2	49	100	96	0	68	96	-2
1648	19	21	24	2	1	NA	NA	NA	1.4	1.5	0.5	0.4	14	28	35	20	46	16	16	62	60.6666666666667	100	2	50	84	2	49	100	96	0	68	96	-2
1649	19	21	24	2	3	NA	NA	NA	1.4	1.5	0.5	0.4	14	28	35	20	46	16	16	62	60.6666666666667	100	2	50	84	2	49	100	96	0	68	96	-2
1650	19	21	24	2	1	NA	NA	NA	1.4	1.5	0.5	0.4	14	28	35	20	46	16	16	62	60.6666666666667	100	2	50	84	2	49	100	96	0	68	96	-2
1651	19	21	24	2	2	58	NA	NA	1.4	1.5	0.5	0.4	14	28	35	20	46	16	16	62	60.6666666666667	100	2	50	84	2	49	100	96	0	68	96	-2
1652	19	21	24	2	1	5	NA	NA	1.4	1.5	0.5	0.4	14	28	35	20	46	16	16	62	60.6666666666667	100	2	50	84	2	49	100	96	0	68	96	-2
1653	19	21	24	2	3	55	NA	NA	1.4	1.5	0.5	0.4	14	28	35	20	46	16	16	62	60.6666666666667	100	2	50	84	2	49	100	96	0	68	96	-2
1654	20	22	24	1	1	32	NA	0	0.8	1	0.8	0.6	4	32	23	1	31	3	0	75	60.6666666666667	NA	24	78	53	46	50	NA	52	56	6	8	0
1655	20	22	24	1	2	32	62	0	0.8	1	0.8	0.6	4	32	23	1	31	3	0	75	60.6666666666667	NA	24	78	53	46	50	NA	52	56	6	8	0
1656	20	22	24	1	3	24	59	0	0.8	1	0.8	0.6	4	32	23	1	31	3	0	75	60.6666666666667	NA	24	78	53	46	50	NA	52	56	6	8	0
1657	20	22	24	1	3	NA	NA	1	0.8	1	0.8	0.6	4	32	23	1	31	3	0	75	60.6666666666667	NA	24	78	53	46	50	NA	52	56	6	8	0
1658	20	22	24	1	1	NA	NA	0	0.8	1	0.8	0.6	4	32	23	1	31	3	0	75	60.6666666666667	NA	24	78	53	46	50	NA	52	56	6	8	0
1659	20	22	24	1	3	NA	NA	1	0.8	1	0.8	0.6	4	32	23	1	31	3	0	75	60.6666666666667	NA	24	78	53	46	50	NA	52	56	6	8	0
1660	20	22	24	1	2	NA	NA	1	0.8	1	0.8	0.6	4	32	23	1	31	3	0	75	60.6666666666667	NA	24	78	53	46	50	NA	52	56	6	8	0
1661	20	22	24	1	1	NA	NA	0	0.8	1	0.8	0.6	4	32	23	1	31	3	0	75	60.6666666666667	NA	24	78	53	46	50	NA	52	56	6	8	0
1662	20	22	24	1	3	NA	NA	0	0.8	1	0.8	0.6	4	32	23	1	31	3	0	75	60.6666666666667	NA	24	78	53	46	50	NA	52	56	6	8	0
1663	20	22	24	1	3	27	NA	1	0.8	1	0.8	0.6	4	32	23	1	31	3	0	75	60.6666666666667	NA	24	78	53	46	50	NA	52	56	6	8	0
1664	20	22	24	1	1	NA	NA	0	0.8	1	0.8	0.6	4	32	23	1	31	3	0	75	60.6666666666667	NA	24	78	53	46	50	NA	52	56	6	8	0
1665	20	22	24	1	2	NA	NA	0	0.8	1	0.8	0.6	4	32	23	1	31	3	0	75	60.6666666666667	NA	24	78	53	46	50	NA	52	56	6	8	0
1666	20	22	24	1	3	NA	60	1	0.8	1	0.8	0.6	4	32	23	1	31	3	0	75	60.6666666666667	NA	24	78	53	46	50	NA	52	56	6	8	0
1667	20	22	24	1	1	42	NA	0	0.8	1	0.8	0.6	4	32	23	1	31	3	0	75	60.6666666666667	NA	24	78	53	46	50	NA	52	56	6	8	0
1668	20	22	24	1	2	NA	NA	1	0.8	1	0.8	0.6	4	32	23	1	31	3	0	75	60.6666666666667	NA	24	78	53	46	50	NA	52	56	6	8	0
1669	20	22	24	1	2	33	NA	1	0.8	1	0.8	0.6	4	32	23	1	31	3	0	75	60.6666666666667	NA	24	78	53	46	50	NA	52	56	6	8	0
1670	20	22	24	1	3	NA	NA	1	0.8	1	0.8	0.6	4	32	23	1	31	3	0	75	60.6666666666667	NA	24	78	53	46	50	NA	52	56	6	8	0
1671	20	22	24	1	3	NA	NA	0	0.8	1	0.8	0.6	4	32	23	1	31	3	0	75	60.6666666666667	NA	24	78	53	46	50	NA	52	56	6	8	0
1672	20	22	24	1	1	NA	NA	0	0.8	1	0.8	0.6	4	32	23	1	31	3	0	75	60.6666666666667	NA	24	78	53	46	50	NA	52	56	6	8	0
1673	20	22	24	1	1	NA	NA	0	0.8	1	0.8	0.6	4	32	23	1	31	3	0	75	60.6666666666667	NA	24	78	53	46	50	NA	52	56	6	8	0
1674	20	22	24	1	2	NA	NA	0	0.8	1	0.8	0.6	4	32	23	1	31	3	0	75	60.6666666666667	NA	24	78	53	46	50	NA	52	56	6	8	0
1675	20	22	24	1	1	NA	NA	0	0.8	1	0.8	0.6	4	32	23	1	31	3	0	75	60.6666666666667	NA	24	78	53	46	50	NA	52	56	6	8	0
1676	20	22	24	1	2	NA	74	1	0.8	1	0.8	0.6	4	32	23	1	31	3	0	75	60.6666666666667	NA	24	78	53	46	50	NA	52	56	6	8	0
1677	20	22	24	1	3	34	NA	1	0.8	1	0.8	0.6	4	32	23	1	31	3	0	75	60.6666666666667	NA	24	78	53	46	50	NA	52	56	6	8	0
1678	20	22	24	1	1	-38	NA	0	0.8	1	0.8	0.6	4	32	23	1	31	3	0	75	60.6666666666667	NA	24	78	53	46	50	NA	52	56	6	8	0
1679	20	22	24	1	2	NA	NA	1	0.8	1	0.8	0.6	4	32	23	1	31	3	0	75	60.6666666666667	NA	24	78	53	46	50	NA	52	56	6	8	0
1680	20	22	24	1	2	46	NA	1	0.8	1	0.8	0.6	4	32	23	1	31	3	0	75	60.6666666666667	NA	24	78	53	46	50	NA	52	56	6	8	0
1681	20	22	24	1	2	NA	NA	1	0.8	1	0.8	0.6	4	32	23	1	31	3	0	75	60.6666666666667	NA	24	78	53	46	50	NA	52	56	6	8	0
1682	20	22	24	1	1	NA	NA	0	0.8	1	0.8	0.6	4	32	23	1	31	3	0	75	60.6666666666667	NA	24	78	53	46	50	NA	52	56	6	8	0
1683	20	22	24	1	3	NA	NA	1	0.8	1	0.8	0.6	4	32	23	1	31	3	0	75	60.6666666666667	NA	24	78	53	46	50	NA	52	56	6	8	0
1684	20	22	24	1	1	NA	NA	0	0.8	1	0.8	0.6	4	32	23	1	31	3	0	75	60.6666666666667	NA	24	78	53	46	50	NA	52	56	6	8	0
1685	20	22	24	1	2	NA	NA	0	0.8	1	0.8	0.6	4	32	23	1	31	3	0	75	60.6666666666667	NA	24	78	53	46	50	NA	52	56	6	8	0
1686	20	22	24	1	2	NA	77	1	0.8	1	0.8	0.6	4	32	23	1	31	3	0	75	60.6666666666667	NA	24	78	53	46	50	NA	52	56	6	8	0
1687	20	22	24	1	1	NA	NA	0	0.8	1	0.8	0.6	4	32	23	1	31	3	0	75	60.6666666666667	NA	24	78	53	46	50	NA	52	56	6	8	0
1688	20	22	24	1	3	NA	61	1	0.8	1	0.8	0.6	4	32	23	1	31	3	0	75	60.6666666666667	NA	24	78	53	46	50	NA	52	56	6	8	0
1689	20	22	24	1	3	NA	NA	1	0.8	1	0.8	0.6	4	32	23	1	31	3	0	75	60.6666666666667	NA	24	78	53	46	50	NA	52	56	6	8	0
1690	20	22	24	1	1	50	NA	0	0.8	1	0.8	0.6	4	32	23	1	31	3	0	75	60.6666666666667	NA	24	78	53	46	50	NA	52	56	6	8	0
1691	20	22	24	1	3	53	NA	0	0.8	1	0.8	0.6	4	32	23	1	31	3	0	75	60.6666666666667	NA	24	78	53	46	50	NA	52	56	6	8	0
1692	20	22	24	1	2	62	NA	1	0.8	1	0.8	0.6	4	32	23	1	31	3	0	75	60.6666666666667	NA	24	78	53	46	50	NA	52	56	6	8	0
1693	20	22	24	1	1	NA	NA	0	0.8	1	0.8	0.6	4	32	23	1	31	3	0	75	60.6666666666667	NA	24	78	53	46	50	NA	52	56	6	8	0
1694	20	22	24	1	3	NA	NA	1	0.8	1	0.8	0.6	4	32	23	1	31	3	0	75	60.6666666666667	NA	24	78	53	46	50	NA	52	56	6	8	0
1695	20	22	24	1	3	NA	NA	0	0.8	1	0.8	0.6	4	32	23	1	31	3	0	75	60.6666666666667	NA	24	78	53	46	50	NA	52	56	6	8	0
1696	20	22	24	1	2	NA	NA	0	0.8	1	0.8	0.6	4	32	23	1	31	3	0	75	60.6666666666667	NA	24	78	53	46	50	NA	52	56	6	8	0
1697	20	22	24	1	2	NA	NA	1	0.8	1	0.8	0.6	4	32	23	1	31	3	0	75	60.6666666666667	NA	24	78	53	46	50	NA	52	56	6	8	0
1698	20	22	24	1	1	NA	NA	0	0.8	1	0.8	0.6	4	32	23	1	31	3	0	75	60.6666666666667	NA	24	78	53	46	50	NA	52	56	6	8	0
1699	20	22	24	1	1	NA	NA	0	0.8	1	0.8	0.6	4	32	23	1	31	3	0	75	60.6666666666667	NA	24	78	53	46	50	NA	52	56	6	8	0
1700	20	22	24	1	2	NA	NA	1	0.8	1	0.8	0.6	4	32	23	1	31	3	0	75	60.6666666666667	NA	24	78	53	46	50	NA	52	56	6	8	0
1701	20	22	24	1	2	74	74	1	0.8	1	0.8	0.6	4	32	23	1	31	3	0	75	60.6666666666667	NA	24	78	53	46	50	NA	52	56	6	8	0
1702	20	22	24	1	3	NA	NA	1	0.8	1	0.8	0.6	4	32	23	1	31	3	0	75	60.6666666666667	NA	24	78	53	46	50	NA	52	56	6	8	0
1703	20	22	24	1	3	58	61	1	0.8	1	0.8	0.6	4	32	23	1	31	3	0	75	60.6666666666667	NA	24	78	53	46	50	NA	52	56	6	8	0
1704	20	22	24	1	1	50	NA	0	0.8	1	0.8	0.6	4	32	23	1	31	3	0	75	60.6666666666667	NA	24	78	53	46	50	NA	52	56	6	8	0
1705	20	22	24	1	2	NA	NA	NA	0.8	1	0.8	0.6	4	32	23	1	31	3	0	75	60.6666666666667	NA	24	78	53	46	50	NA	52	56	6	8	0
1706	20	22	24	1	2	NA	NA	NA	0.8	1	0.8	0.6	4	32	23	1	31	3	0	75	60.6666666666667	NA	24	78	53	46	50	NA	52	56	6	8	0
1707	20	22	24	1	3	NA	NA	NA	0.8	1	0.8	0.6	4	32	23	1	31	3	0	75	60.6666666666667	NA	24	78	53	46	50	NA	52	56	6	8	0
1708	20	22	24	1	1	NA	NA	NA	0.8	1	0.8	0.6	4	32	23	1	31	3	0	75	60.6666666666667	NA	24	78	53	46	50	NA	52	56	6	8	0
1709	20	22	24	1	2	NA	NA	NA	0.8	1	0.8	0.6	4	32	23	1	31	3	0	75	60.6666666666667	NA	24	78	53	46	50	NA	52	56	6	8	0
1710	20	22	24	1	1	NA	NA	NA	0.8	1	0.8	0.6	4	32	23	1	31	3	0	75	60.6666666666667	NA	24	78	53	46	50	NA	52	56	6	8	0
1711	20	22	24	1	1	NA	NA	NA	0.8	1	0.8	0.6	4	32	23	1	31	3	0	75	60.6666666666667	NA	24	78	53	46	50	NA	52	56	6	8	0
1712	20	22	24	1	2	75	NA	NA	0.8	1	0.8	0.6	4	32	23	1	31	3	0	75	60.6666666666667	NA	24	78	53	46	50	NA	52	56	6	8	0
1713	20	22	24	1	3	NA	NA	NA	0.8	1	0.8	0.6	4	32	23	1	31	3	0	75	60.6666666666667	NA	24	78	53	46	50	NA	52	56	6	8	0
1714	20	22	24	1	1	50	NA	NA	0.8	1	0.8	0.6	4	32	23	1	31	3	0	75	60.6666666666667	NA	24	78	53	46	50	NA	52	56	6	8	0
1715	20	22	24	1	1	NA	NA	NA	0.8	1	0.8	0.6	4	32	23	1	31	3	0	75	60.6666666666667	NA	24	78	53	46	50	NA	52	56	6	8	0
1716	20	22	24	1	2	NA	NA	NA	0.8	1	0.8	0.6	4	32	23	1	31	3	0	75	60.6666666666667	NA	24	78	53	46	50	NA	52	56	6	8	0
1717	20	22	24	1	3	NA	NA	NA	0.8	1	0.8	0.6	4	32	23	1	31	3	0	75	60.6666666666667	NA	24	78	53	46	50	NA	52	56	6	8	0
1718	20	22	24	1	2	NA	NA	NA	0.8	1	0.8	0.6	4	32	23	1	31	3	0	75	60.6666666666667	NA	24	78	53	46	50	NA	52	56	6	8	0
1719	20	22	24	1	3	54	NA	NA	0.8	1	0.8	0.6	4	32	23	1	31	3	0	75	60.6666666666667	NA	24	78	53	46	50	NA	52	56	6	8	0
1720	20	22	24	1	3	NA	NA	NA	0.8	1	0.8	0.6	4	32	23	1	31	3	0	75	60.6666666666667	NA	24	78	53	46	50	NA	52	56	6	8	0
1721	20	22	24	1	1	NA	NA	NA	0.8	1	0.8	0.6	4	32	23	1	31	3	0	75	60.6666666666667	NA	24	78	53	46	50	NA	52	56	6	8	0
1722	20	22	24	1	3	NA	NA	NA	0.8	1	0.8	0.6	4	32	23	1	31	3	0	75	60.6666666666667	NA	24	78	53	46	50	NA	52	56	6	8	0
1723	20	22	24	1	3	NA	NA	NA	0.8	1	0.8	0.6	4	32	23	1	31	3	0	75	60.6666666666667	NA	24	78	53	46	50	NA	52	56	6	8	0
1724	20	22	24	1	2	NA	NA	NA	0.8	1	0.8	0.6	4	32	23	1	31	3	0	75	60.6666666666667	NA	24	78	53	46	50	NA	52	56	6	8	0
1725	20	22	24	1	1	NA	NA	NA	0.8	1	0.8	0.6	4	32	23	1	31	3	0	75	60.6666666666667	NA	24	78	53	46	50	NA	52	56	6	8	0
1726	20	22	24	1	2	65	NA	NA	0.8	1	0.8	0.6	4	32	23	1	31	3	0	75	60.6666666666667	NA	24	78	53	46	50	NA	52	56	6	8	0
1727	20	22	24	1	1	-46	NA	NA	0.8	1	0.8	0.6	4	32	23	1	31	3	0	75	60.6666666666667	NA	24	78	53	46	50	NA	52	56	6	8	0
1728	20	22	24	1	3	59	NA	NA	0.8	1	0.8	0.6	4	32	23	1	31	3	0	75	60.6666666666667	NA	24	78	53	46	50	NA	52	56	6	8	0
1729	20	22	24	1	2	NA	NA	NA	0.8	1	0.8	0.6	4	32	23	1	31	3	0	75	60.6666666666667	NA	24	78	53	46	50	NA	52	56	6	8	0
1730	20	22	24	1	3	NA	NA	NA	0.8	1	0.8	0.6	4	32	23	1	31	3	0	75	60.6666666666667	NA	24	78	53	46	50	NA	52	56	6	8	0
1731	20	22	24	1	2	NA	NA	NA	0.8	1	0.8	0.6	4	32	23	1	31	3	0	75	60.6666666666667	NA	24	78	53	46	50	NA	52	56	6	8	0
1732	20	22	24	1	1	NA	NA	NA	0.8	1	0.8	0.6	4	32	23	1	31	3	0	75	60.6666666666667	NA	24	78	53	46	50	NA	52	56	6	8	0
1733	20	22	24	1	1	NA	NA	NA	0.8	1	0.8	0.6	4	32	23	1	31	3	0	75	60.6666666666667	NA	24	78	53	46	50	NA	52	56	6	8	0
1734	20	22	24	1	3	NA	NA	NA	0.8	1	0.8	0.6	4	32	23	1	31	3	0	75	60.6666666666667	NA	24	78	53	46	50	NA	52	56	6	8	0
1735	20	22	24	1	1	NA	NA	NA	0.8	1	0.8	0.6	4	32	23	1	31	3	0	75	60.6666666666667	NA	24	78	53	46	50	NA	52	56	6	8	0
1736	20	22	24	1	3	NA	NA	NA	0.8	1	0.8	0.6	4	32	23	1	31	3	0	75	60.6666666666667	NA	24	78	53	46	50	NA	52	56	6	8	0
1737	20	22	24	1	1	50	NA	NA	0.8	1	0.8	0.6	4	32	23	1	31	3	0	75	60.6666666666667	NA	24	78	53	46	50	NA	52	56	6	8	0
1738	20	22	24	1	2	NA	NA	NA	0.8	1	0.8	0.6	4	32	23	1	31	3	0	75	60.6666666666667	NA	24	78	53	46	50	NA	52	56	6	8	0
1739	20	22	24	1	2	54	NA	NA	0.8	1	0.8	0.6	4	32	23	1	31	3	0	75	60.6666666666667	NA	24	78	53	46	50	NA	52	56	6	8	0
1740	20	22	24	1	3	51	NA	NA	0.8	1	0.8	0.6	4	32	23	1	31	3	0	75	60.6666666666667	NA	24	78	53	46	50	NA	52	56	6	8	0
1741	21	23	20	1	1	25	NA	0	3	1.9	0.8	0.6	17	30	30	12	0	0	0	52.6666666666667	57.3333333333333	78	10	50	NA	22	49	56	80	0	NA	56	-2
1742	21	23	20	1	2	50	14	0	3	1.9	0.8	0.6	17	30	30	12	0	0	0	52.6666666666667	57.3333333333333	78	10	50	NA	22	49	56	80	0	NA	56	-2
1743	21	23	20	1	3	65	57	0	3	1.9	0.8	0.6	17	30	30	12	0	0	0	52.6666666666667	57.3333333333333	78	10	50	NA	22	49	56	80	0	NA	56	-2
1744	21	23	20	1	1	NA	NA	0	3	1.9	0.8	0.6	17	30	30	12	0	0	0	52.6666666666667	57.3333333333333	78	10	50	NA	22	49	56	80	0	NA	56	-2
1745	21	23	20	1	3	NA	NA	1	3	1.9	0.8	0.6	17	30	30	12	0	0	0	52.6666666666667	57.3333333333333	78	10	50	NA	22	49	56	80	0	NA	56	-2
1746	21	23	20	1	3	NA	NA	1	3	1.9	0.8	0.6	17	30	30	12	0	0	0	52.6666666666667	57.3333333333333	78	10	50	NA	22	49	56	80	0	NA	56	-2
1747	21	23	20	1	2	NA	NA	1	3	1.9	0.8	0.6	17	30	30	12	0	0	0	52.6666666666667	57.3333333333333	78	10	50	NA	22	49	56	80	0	NA	56	-2
1748	21	23	20	1	2	NA	NA	0	3	1.9	0.8	0.6	17	30	30	12	0	0	0	52.6666666666667	57.3333333333333	78	10	50	NA	22	49	56	80	0	NA	56	-2
1749	21	23	20	1	3	NA	NA	1	3	1.9	0.8	0.6	17	30	30	12	0	0	0	52.6666666666667	57.3333333333333	78	10	50	NA	22	49	56	80	0	NA	56	-2
1750	21	23	20	1	1	NA	NA	0	3	1.9	0.8	0.6	17	30	30	12	0	0	0	52.6666666666667	57.3333333333333	78	10	50	NA	22	49	56	80	0	NA	56	-2
1751	21	23	20	1	3	100	NA	0	3	1.9	0.8	0.6	17	30	30	12	0	0	0	52.6666666666667	57.3333333333333	78	10	50	NA	22	49	56	80	0	NA	56	-2
1752	21	23	20	1	1	NA	NA	0	3	1.9	0.8	0.6	17	30	30	12	0	0	0	52.6666666666667	57.3333333333333	78	10	50	NA	22	49	56	80	0	NA	56	-2
1753	21	23	20	1	1	0	NA	0	3	1.9	0.8	0.6	17	30	30	12	0	0	0	52.6666666666667	57.3333333333333	78	10	50	NA	22	49	56	80	0	NA	56	-2
1754	21	23	20	1	3	NA	NA	0	3	1.9	0.8	0.6	17	30	30	12	0	0	0	52.6666666666667	57.3333333333333	78	10	50	NA	22	49	56	80	0	NA	56	-2
1755	21	23	20	1	1	NA	NA	0	3	1.9	0.8	0.6	17	30	30	12	0	0	0	52.6666666666667	57.3333333333333	78	10	50	NA	22	49	56	80	0	NA	56	-2
1756	21	23	20	1	2	NA	NA	1	3	1.9	0.8	0.6	17	30	30	12	0	0	0	52.6666666666667	57.3333333333333	78	10	50	NA	22	49	56	80	0	NA	56	-2
1757	21	23	20	1	2	-52	NA	1	3	1.9	0.8	0.6	17	30	30	12	0	0	0	52.6666666666667	57.3333333333333	78	10	50	NA	22	49	56	80	0	NA	56	-2
1758	21	23	20	1	3	NA	53	1	3	1.9	0.8	0.6	17	30	30	12	0	0	0	52.6666666666667	57.3333333333333	78	10	50	NA	22	49	56	80	0	NA	56	-2
1759	21	23	20	1	3	NA	NA	1	3	1.9	0.8	0.6	17	30	30	12	0	0	0	52.6666666666667	57.3333333333333	78	10	50	NA	22	49	56	80	0	NA	56	-2
1760	21	23	20	1	2	NA	36	1	3	1.9	0.8	0.6	17	30	30	12	0	0	0	52.6666666666667	57.3333333333333	78	10	50	NA	22	49	56	80	0	NA	56	-2
1761	21	23	20	1	2	NA	NA	1	3	1.9	0.8	0.6	17	30	30	12	0	0	0	52.6666666666667	57.3333333333333	78	10	50	NA	22	49	56	80	0	NA	56	-2
1762	21	23	20	1	3	100	NA	1	3	1.9	0.8	0.6	17	30	30	12	0	0	0	52.6666666666667	57.3333333333333	78	10	50	NA	22	49	56	80	0	NA	56	-2
1763	21	23	20	1	2	NA	NA	1	3	1.9	0.8	0.6	17	30	30	12	0	0	0	52.6666666666667	57.3333333333333	78	10	50	NA	22	49	56	80	0	NA	56	-2
1764	21	23	20	1	1	NA	NA	0	3	1.9	0.8	0.6	17	30	30	12	0	0	0	52.6666666666667	57.3333333333333	78	10	50	NA	22	49	56	80	0	NA	56	-2
1765	21	23	20	1	2	49	NA	0	3	1.9	0.8	0.6	17	30	30	12	0	0	0	52.6666666666667	57.3333333333333	78	10	50	NA	22	49	56	80	0	NA	56	-2
1766	21	23	20	1	1	NA	NA	0	3	1.9	0.8	0.6	17	30	30	12	0	0	0	52.6666666666667	57.3333333333333	78	10	50	NA	22	49	56	80	0	NA	56	-2
1767	21	23	20	1	1	0	NA	0	3	1.9	0.8	0.6	17	30	30	12	0	0	0	52.6666666666667	57.3333333333333	78	10	50	NA	22	49	56	80	0	NA	56	-2
1768	21	23	20	1	2	NA	NA	1	3	1.9	0.8	0.6	17	30	30	12	0	0	0	52.6666666666667	57.3333333333333	78	10	50	NA	22	49	56	80	0	NA	56	-2
1769	21	23	20	1	1	NA	NA	0	3	1.9	0.8	0.6	17	30	30	12	0	0	0	52.6666666666667	57.3333333333333	78	10	50	NA	22	49	56	80	0	NA	56	-2
1770	21	23	20	1	3	NA	NA	0	3	1.9	0.8	0.6	17	30	30	12	0	0	0	52.6666666666667	57.3333333333333	78	10	50	NA	22	49	56	80	0	NA	56	-2
1771	21	23	20	1	3	NA	NA	1	3	1.9	0.8	0.6	17	30	30	12	0	0	0	52.6666666666667	57.3333333333333	78	10	50	NA	22	49	56	80	0	NA	56	-2
1772	21	23	20	1	2	NA	45	1	3	1.9	0.8	0.6	17	30	30	12	0	0	0	52.6666666666667	57.3333333333333	78	10	50	NA	22	49	56	80	0	NA	56	-2
1773	21	23	20	1	2	NA	NA	0	3	1.9	0.8	0.6	17	30	30	12	0	0	0	52.6666666666667	57.3333333333333	78	10	50	NA	22	49	56	80	0	NA	56	-2
1774	21	23	20	1	1	NA	NA	0	3	1.9	0.8	0.6	17	30	30	12	0	0	0	52.6666666666667	57.3333333333333	78	10	50	NA	22	49	56	80	0	NA	56	-2
1775	21	23	20	1	3	NA	65	1	3	1.9	0.8	0.6	17	30	30	12	0	0	0	52.6666666666667	57.3333333333333	78	10	50	NA	22	49	56	80	0	NA	56	-2
1776	21	23	20	1	3	100	NA	1	3	1.9	0.8	0.6	17	30	30	12	0	0	0	52.6666666666667	57.3333333333333	78	10	50	NA	22	49	56	80	0	NA	56	-2
1777	21	23	20	1	1	NA	NA	0	3	1.9	0.8	0.6	17	30	30	12	0	0	0	52.6666666666667	57.3333333333333	78	10	50	NA	22	49	56	80	0	NA	56	-2
1778	21	23	20	1	3	NA	NA	1	3	1.9	0.8	0.6	17	30	30	12	0	0	0	52.6666666666667	57.3333333333333	78	10	50	NA	22	49	56	80	0	NA	56	-2
1779	21	23	20	1	1	0	NA	0	3	1.9	0.8	0.6	17	30	30	12	0	0	0	52.6666666666667	57.3333333333333	78	10	50	NA	22	49	56	80	0	NA	56	-2
1780	21	23	20	1	2	49	NA	1	3	1.9	0.8	0.6	17	30	30	12	0	0	0	52.6666666666667	57.3333333333333	78	10	50	NA	22	49	56	80	0	NA	56	-2
1781	21	23	20	1	3	NA	NA	1	3	1.9	0.8	0.6	17	30	30	12	0	0	0	52.6666666666667	57.3333333333333	78	10	50	NA	22	49	56	80	0	NA	56	-2
1782	21	23	20	1	2	NA	NA	0	3	1.9	0.8	0.6	17	30	30	12	0	0	0	52.6666666666667	57.3333333333333	78	10	50	NA	22	49	56	80	0	NA	56	-2
1783	21	23	20	1	1	NA	NA	0	3	1.9	0.8	0.6	17	30	30	12	0	0	0	52.6666666666667	57.3333333333333	78	10	50	NA	22	49	56	80	0	NA	56	-2
1784	21	23	20	1	3	NA	NA	0	3	1.9	0.8	0.6	17	30	30	12	0	0	0	52.6666666666667	57.3333333333333	78	10	50	NA	22	49	56	80	0	NA	56	-2
1785	21	23	20	1	3	79	54	1	3	1.9	0.8	0.6	17	30	30	12	0	0	0	52.6666666666667	57.3333333333333	78	10	50	NA	22	49	56	80	0	NA	56	-2
1786	21	23	20	1	1	NA	NA	0	3	1.9	0.8	0.6	17	30	30	12	0	0	0	52.6666666666667	57.3333333333333	78	10	50	NA	22	49	56	80	0	NA	56	-2
1787	21	23	20	1	2	NA	NA	1	3	1.9	0.8	0.6	17	30	30	12	0	0	0	52.6666666666667	57.3333333333333	78	10	50	NA	22	49	56	80	0	NA	56	-2
1788	21	23	20	1	1	NA	NA	0	3	1.9	0.8	0.6	17	30	30	12	0	0	0	52.6666666666667	57.3333333333333	78	10	50	NA	22	49	56	80	0	NA	56	-2
1789	21	23	20	1	2	NA	NA	1	3	1.9	0.8	0.6	17	30	30	12	0	0	0	52.6666666666667	57.3333333333333	78	10	50	NA	22	49	56	80	0	NA	56	-2
1790	21	23	20	1	2	82	77	1	3	1.9	0.8	0.6	17	30	30	12	0	0	0	52.6666666666667	57.3333333333333	78	10	50	NA	22	49	56	80	0	NA	56	-2
1791	21	23	20	1	1	0	NA	0	3	1.9	0.8	0.6	17	30	30	12	0	0	0	52.6666666666667	57.3333333333333	78	10	50	NA	22	49	56	80	0	NA	56	-2
1792	21	23	20	1	1	NA	NA	NA	3	1.9	0.8	0.6	17	30	30	12	0	0	0	52.6666666666667	57.3333333333333	78	10	50	NA	22	49	56	80	0	NA	56	-2
1793	21	23	20	1	3	NA	NA	NA	3	1.9	0.8	0.6	17	30	30	12	0	0	0	52.6666666666667	57.3333333333333	78	10	50	NA	22	49	56	80	0	NA	56	-2
1794	21	23	20	1	1	NA	NA	NA	3	1.9	0.8	0.6	17	30	30	12	0	0	0	52.6666666666667	57.3333333333333	78	10	50	NA	22	49	56	80	0	NA	56	-2
1795	21	23	20	1	2	NA	NA	NA	3	1.9	0.8	0.6	17	30	30	12	0	0	0	52.6666666666667	57.3333333333333	78	10	50	NA	22	49	56	80	0	NA	56	-2
1796	21	23	20	1	3	NA	NA	NA	3	1.9	0.8	0.6	17	30	30	12	0	0	0	52.6666666666667	57.3333333333333	78	10	50	NA	22	49	56	80	0	NA	56	-2
1797	21	23	20	1	3	NA	NA	NA	3	1.9	0.8	0.6	17	30	30	12	0	0	0	52.6666666666667	57.3333333333333	78	10	50	NA	22	49	56	80	0	NA	56	-2
1798	21	23	20	1	2	NA	NA	NA	3	1.9	0.8	0.6	17	30	30	12	0	0	0	52.6666666666667	57.3333333333333	78	10	50	NA	22	49	56	80	0	NA	56	-2
1799	21	23	20	1	3	80	NA	NA	3	1.9	0.8	0.6	17	30	30	12	0	0	0	52.6666666666667	57.3333333333333	78	10	50	NA	22	49	56	80	0	NA	56	-2
1800	21	23	20	1	2	NA	NA	NA	3	1.9	0.8	0.6	17	30	30	12	0	0	0	52.6666666666667	57.3333333333333	78	10	50	NA	22	49	56	80	0	NA	56	-2
1801	21	23	20	1	2	59	NA	NA	3	1.9	0.8	0.6	17	30	30	12	0	0	0	52.6666666666667	57.3333333333333	78	10	50	NA	22	49	56	80	0	NA	56	-2
1802	21	23	20	1	1	NA	NA	NA	3	1.9	0.8	0.6	17	30	30	12	0	0	0	52.6666666666667	57.3333333333333	78	10	50	NA	22	49	56	80	0	NA	56	-2
1803	21	23	20	1	2	NA	NA	NA	3	1.9	0.8	0.6	17	30	30	12	0	0	0	52.6666666666667	57.3333333333333	78	10	50	NA	22	49	56	80	0	NA	56	-2
1804	21	23	20	1	1	0	NA	NA	3	1.9	0.8	0.6	17	30	30	12	0	0	0	52.6666666666667	57.3333333333333	78	10	50	NA	22	49	56	80	0	NA	56	-2
1805	21	23	20	1	3	NA	NA	NA	3	1.9	0.8	0.6	17	30	30	12	0	0	0	52.6666666666667	57.3333333333333	78	10	50	NA	22	49	56	80	0	NA	56	-2
1806	21	23	20	1	2	NA	NA	NA	3	1.9	0.8	0.6	17	30	30	12	0	0	0	52.6666666666667	57.3333333333333	78	10	50	NA	22	49	56	80	0	NA	56	-2
1807	21	23	20	1	3	NA	NA	NA	3	1.9	0.8	0.6	17	30	30	12	0	0	0	52.6666666666667	57.3333333333333	78	10	50	NA	22	49	56	80	0	NA	56	-2
1808	21	23	20	1	1	NA	NA	NA	3	1.9	0.8	0.6	17	30	30	12	0	0	0	52.6666666666667	57.3333333333333	78	10	50	NA	22	49	56	80	0	NA	56	-2
1809	21	23	20	1	1	NA	NA	NA	3	1.9	0.8	0.6	17	30	30	12	0	0	0	52.6666666666667	57.3333333333333	78	10	50	NA	22	49	56	80	0	NA	56	-2
1810	21	23	20	1	3	NA	NA	NA	3	1.9	0.8	0.6	17	30	30	12	0	0	0	52.6666666666667	57.3333333333333	78	10	50	NA	22	49	56	80	0	NA	56	-2
1811	21	23	20	1	2	NA	NA	NA	3	1.9	0.8	0.6	17	30	30	12	0	0	0	52.6666666666667	57.3333333333333	78	10	50	NA	22	49	56	80	0	NA	56	-2
1812	21	23	20	1	1	NA	NA	NA	3	1.9	0.8	0.6	17	30	30	12	0	0	0	52.6666666666667	57.3333333333333	78	10	50	NA	22	49	56	80	0	NA	56	-2
1813	21	23	20	1	1	0	NA	NA	3	1.9	0.8	0.6	17	30	30	12	0	0	0	52.6666666666667	57.3333333333333	78	10	50	NA	22	49	56	80	0	NA	56	-2
1814	21	23	20	1	2	50	NA	NA	3	1.9	0.8	0.6	17	30	30	12	0	0	0	52.6666666666667	57.3333333333333	78	10	50	NA	22	49	56	80	0	NA	56	-2
1815	21	23	20	1	2	NA	NA	NA	3	1.9	0.8	0.6	17	30	30	12	0	0	0	52.6666666666667	57.3333333333333	78	10	50	NA	22	49	56	80	0	NA	56	-2
1816	21	23	20	1	3	100	NA	NA	3	1.9	0.8	0.6	17	30	30	12	0	0	0	52.6666666666667	57.3333333333333	78	10	50	NA	22	49	56	80	0	NA	56	-2
1817	21	23	20	1	3	NA	NA	NA	3	1.9	0.8	0.6	17	30	30	12	0	0	0	52.6666666666667	57.3333333333333	78	10	50	NA	22	49	56	80	0	NA	56	-2
1818	21	23	20	1	1	NA	NA	NA	3	1.9	0.8	0.6	17	30	30	12	0	0	0	52.6666666666667	57.3333333333333	78	10	50	NA	22	49	56	80	0	NA	56	-2
1819	21	23	20	1	3	NA	NA	NA	3	1.9	0.8	0.6	17	30	30	12	0	0	0	52.6666666666667	57.3333333333333	78	10	50	NA	22	49	56	80	0	NA	56	-2
1820	21	23	20	1	2	NA	NA	NA	3	1.9	0.8	0.6	17	30	30	12	0	0	0	52.6666666666667	57.3333333333333	78	10	50	NA	22	49	56	80	0	NA	56	-2
1821	21	23	20	1	1	NA	NA	NA	3	1.9	0.8	0.6	17	30	30	12	0	0	0	52.6666666666667	57.3333333333333	78	10	50	NA	22	49	56	80	0	NA	56	-2
1822	21	23	20	1	1	NA	NA	NA	3	1.9	0.8	0.6	17	30	30	12	0	0	0	52.6666666666667	57.3333333333333	78	10	50	NA	22	49	56	80	0	NA	56	-2
1823	21	23	20	1	2	NA	NA	NA	3	1.9	0.8	0.6	17	30	30	12	0	0	0	52.6666666666667	57.3333333333333	78	10	50	NA	22	49	56	80	0	NA	56	-2
1824	21	23	20	1	1	0	NA	NA	3	1.9	0.8	0.6	17	30	30	12	0	0	0	52.6666666666667	57.3333333333333	78	10	50	NA	22	49	56	80	0	NA	56	-2
1825	21	23	20	1	2	50	NA	NA	3	1.9	0.8	0.6	17	30	30	12	0	0	0	52.6666666666667	57.3333333333333	78	10	50	NA	22	49	56	80	0	NA	56	-2
1826	21	23	20	1	3	NA	NA	NA	3	1.9	0.8	0.6	17	30	30	12	0	0	0	52.6666666666667	57.3333333333333	78	10	50	NA	22	49	56	80	0	NA	56	-2
1827	21	23	20	1	3	74	NA	NA	3	1.9	0.8	0.6	17	30	30	12	0	0	0	52.6666666666667	57.3333333333333	78	10	50	NA	22	49	56	80	0	NA	56	-2
1828	22	24	33	1	1	67	NA	0	1.6	2.1	1.1	0.8	13	28	38	9	20	3	8	51	60	44	10	31	47	50	51	-12	80	-38	-6	0	2
1829	22	24	33	1	2	66	50	0	1.6	2.1	1.1	0.8	13	28	38	9	20	3	8	51	60	44	10	31	47	50	51	-12	80	-38	-6	0	2
1830	22	24	33	1	3	41	41	0	1.6	2.1	1.1	0.8	13	28	38	9	20	3	8	51	60	44	10	31	47	50	51	-12	80	-38	-6	0	2
1831	22	24	33	1	1	NA	NA	0	1.6	2.1	1.1	0.8	13	28	38	9	20	3	8	51	60	44	10	31	47	50	51	-12	80	-38	-6	0	2
1832	22	24	33	1	2	NA	NA	1	1.6	2.1	1.1	0.8	13	28	38	9	20	3	8	51	60	44	10	31	47	50	51	-12	80	-38	-6	0	2
1833	22	24	33	1	3	NA	NA	1	1.6	2.1	1.1	0.8	13	28	38	9	20	3	8	51	60	44	10	31	47	50	51	-12	80	-38	-6	0	2
1834	22	24	33	1	1	NA	NA	0	1.6	2.1	1.1	0.8	13	28	38	9	20	3	8	51	60	44	10	31	47	50	51	-12	80	-38	-6	0	2
1835	22	24	33	1	1	NA	NA	0	1.6	2.1	1.1	0.8	13	28	38	9	20	3	8	51	60	44	10	31	47	50	51	-12	80	-38	-6	0	2
1836	22	24	33	1	2	NA	NA	1	1.6	2.1	1.1	0.8	13	28	38	9	20	3	8	51	60	44	10	31	47	50	51	-12	80	-38	-6	0	2
1837	22	24	33	1	3	NA	NA	0	1.6	2.1	1.1	0.8	13	28	38	9	20	3	8	51	60	44	10	31	47	50	51	-12	80	-38	-6	0	2
1838	22	24	33	1	1	52	NA	0	1.6	2.1	1.1	0.8	13	28	38	9	20	3	8	51	60	44	10	31	47	50	51	-12	80	-38	-6	0	2
1839	22	24	33	1	1	NA	NA	0	1.6	2.1	1.1	0.8	13	28	38	9	20	3	8	51	60	44	10	31	47	50	51	-12	80	-38	-6	0	2
1840	22	24	33	1	3	NA	NA	1	1.6	2.1	1.1	0.8	13	28	38	9	20	3	8	51	60	44	10	31	47	50	51	-12	80	-38	-6	0	2
1841	22	24	33	1	2	NA	NA	0	1.6	2.1	1.1	0.8	13	28	38	9	20	3	8	51	60	44	10	31	47	50	51	-12	80	-38	-6	0	2
1842	22	24	33	1	3	45	NA	1	1.6	2.1	1.1	0.8	13	28	38	9	20	3	8	51	60	44	10	31	47	50	51	-12	80	-38	-6	0	2
1843	22	24	33	1	3	NA	53	1	1.6	2.1	1.1	0.8	13	28	38	9	20	3	8	51	60	44	10	31	47	50	51	-12	80	-38	-6	0	2
1844	22	24	33	1	2	50	NA	1	1.6	2.1	1.1	0.8	13	28	38	9	20	3	8	51	60	44	10	31	47	50	51	-12	80	-38	-6	0	2
1845	22	24	33	1	3	NA	NA	1	1.6	2.1	1.1	0.8	13	28	38	9	20	3	8	51	60	44	10	31	47	50	51	-12	80	-38	-6	0	2
1846	22	24	33	1	2	NA	47	1	1.6	2.1	1.1	0.8	13	28	38	9	20	3	8	51	60	44	10	31	47	50	51	-12	80	-38	-6	0	2
1847	22	24	33	1	3	NA	NA	0	1.6	2.1	1.1	0.8	13	28	38	9	20	3	8	51	60	44	10	31	47	50	51	-12	80	-38	-6	0	2
1848	22	24	33	1	2	NA	NA	1	1.6	2.1	1.1	0.8	13	28	38	9	20	3	8	51	60	44	10	31	47	50	51	-12	80	-38	-6	0	2
1849	22	24	33	1	2	NA	NA	0	1.6	2.1	1.1	0.8	13	28	38	9	20	3	8	51	60	44	10	31	47	50	51	-12	80	-38	-6	0	2
1850	22	24	33	1	3	45	NA	1	1.6	2.1	1.1	0.8	13	28	38	9	20	3	8	51	60	44	10	31	47	50	51	-12	80	-38	-6	0	2
1851	22	24	33	1	1	NA	NA	0	1.6	2.1	1.1	0.8	13	28	38	9	20	3	8	51	60	44	10	31	47	50	51	-12	80	-38	-6	0	2
1852	22	24	33	1	2	61	NA	1	1.6	2.1	1.1	0.8	13	28	38	9	20	3	8	51	60	44	10	31	47	50	51	-12	80	-38	-6	0	2
1853	22	24	33	1	1	NA	NA	0	1.6	2.1	1.1	0.8	13	28	38	9	20	3	8	51	60	44	10	31	47	50	51	-12	80	-38	-6	0	2
1854	22	24	33	1	1	45	NA	0	1.6	2.1	1.1	0.8	13	28	38	9	20	3	8	51	60	44	10	31	47	50	51	-12	80	-38	-6	0	2
1855	22	24	33	1	2	NA	NA	1	1.6	2.1	1.1	0.8	13	28	38	9	20	3	8	51	60	44	10	31	47	50	51	-12	80	-38	-6	0	2
1856	22	24	33	1	3	NA	NA	1	1.6	2.1	1.1	0.8	13	28	38	9	20	3	8	51	60	44	10	31	47	50	51	-12	80	-38	-6	0	2
1857	22	24	33	1	1	NA	NA	0	1.6	2.1	1.1	0.8	13	28	38	9	20	3	8	51	60	44	10	31	47	50	51	-12	80	-38	-6	0	2
1858	22	24	33	1	3	NA	62	1	1.6	2.1	1.1	0.8	13	28	38	9	20	3	8	51	60	44	10	31	47	50	51	-12	80	-38	-6	0	2
1859	22	24	33	1	1	NA	NA	0	1.6	2.1	1.1	0.8	13	28	38	9	20	3	8	51	60	44	10	31	47	50	51	-12	80	-38	-6	0	2
1860	22	24	33	1	1	NA	NA	0	1.6	2.1	1.1	0.8	13	28	38	9	20	3	8	51	60	44	10	31	47	50	51	-12	80	-38	-6	0	2
1861	22	24	33	1	3	NA	NA	0	1.6	2.1	1.1	0.8	13	28	38	9	20	3	8	51	60	44	10	31	47	50	51	-12	80	-38	-6	0	2
1862	22	24	33	1	1	38	NA	0	1.6	2.1	1.1	0.8	13	28	38	9	20	3	8	51	60	44	10	31	47	50	51	-12	80	-38	-6	0	2
1863	22	24	33	1	1	NA	NA	0	1.6	2.1	1.1	0.8	13	28	38	9	20	3	8	51	60	44	10	31	47	50	51	-12	80	-38	-6	0	2
1864	22	24	33	1	2	NA	NA	0	1.6	2.1	1.1	0.8	13	28	38	9	20	3	8	51	60	44	10	31	47	50	51	-12	80	-38	-6	0	2
1865	22	24	33	1	1	NA	NA	0	1.6	2.1	1.1	0.8	13	28	38	9	20	3	8	51	60	44	10	31	47	50	51	-12	80	-38	-6	0	2
1866	22	24	33	1	3	49	NA	1	1.6	2.1	1.1	0.8	13	28	38	9	20	3	8	51	60	44	10	31	47	50	51	-12	80	-38	-6	0	2
1867	22	24	33	1	2	NA	51	1	1.6	2.1	1.1	0.8	13	28	38	9	20	3	8	51	60	44	10	31	47	50	51	-12	80	-38	-6	0	2
1868	22	24	33	1	3	NA	NA	1	1.6	2.1	1.1	0.8	13	28	38	9	20	3	8	51	60	44	10	31	47	50	51	-12	80	-38	-6	0	2
1869	22	24	33	1	3	NA	NA	1	1.6	2.1	1.1	0.8	13	28	38	9	20	3	8	51	60	44	10	31	47	50	51	-12	80	-38	-6	0	2
1870	22	24	33	1	1	NA	NA	0	1.6	2.1	1.1	0.8	13	28	38	9	20	3	8	51	60	44	10	31	47	50	51	-12	80	-38	-6	0	2
1871	22	24	33	1	2	54	NA	1	1.6	2.1	1.1	0.8	13	28	38	9	20	3	8	51	60	44	10	31	47	50	51	-12	80	-38	-6	0	2
1872	22	24	33	1	2	NA	NA	1	1.6	2.1	1.1	0.8	13	28	38	9	20	3	8	51	60	44	10	31	47	50	51	-12	80	-38	-6	0	2
1873	22	24	33	1	3	NA	NA	0	1.6	2.1	1.1	0.8	13	28	38	9	20	3	8	51	60	44	10	31	47	50	51	-12	80	-38	-6	0	2
1874	22	24	33	1	2	NA	NA	0	1.6	2.1	1.1	0.8	13	28	38	9	20	3	8	51	60	44	10	31	47	50	51	-12	80	-38	-6	0	2
1875	22	24	33	1	1	45	NA	0	1.6	2.1	1.1	0.8	13	28	38	9	20	3	8	51	60	44	10	31	47	50	51	-12	80	-38	-6	0	2
1876	22	24	33	1	2	NA	NA	1	1.6	2.1	1.1	0.8	13	28	38	9	20	3	8	51	60	44	10	31	47	50	51	-12	80	-38	-6	0	2
1877	22	24	33	1	3	54	65	1	1.6	2.1	1.1	0.8	13	28	38	9	20	3	8	51	60	44	10	31	47	50	51	-12	80	-38	-6	0	2
1878	22	24	33	1	2	51	55	1	1.6	2.1	1.1	0.8	13	28	38	9	20	3	8	51	60	44	10	31	47	50	51	-12	80	-38	-6	0	2
1879	22	24	33	1	2	NA	NA	NA	1.6	2.1	1.1	0.8	13	28	38	9	20	3	8	51	60	44	10	31	47	50	51	-12	80	-38	-6	0	2
1880	22	24	33	1	3	NA	NA	NA	1.6	2.1	1.1	0.8	13	28	38	9	20	3	8	51	60	44	10	31	47	50	51	-12	80	-38	-6	0	2
1881	22	24	33	1	3	NA	NA	NA	1.6	2.1	1.1	0.8	13	28	38	9	20	3	8	51	60	44	10	31	47	50	51	-12	80	-38	-6	0	2
1882	22	24	33	1	1	NA	NA	NA	1.6	2.1	1.1	0.8	13	28	38	9	20	3	8	51	60	44	10	31	47	50	51	-12	80	-38	-6	0	2
1883	22	24	33	1	1	NA	NA	NA	1.6	2.1	1.1	0.8	13	28	38	9	20	3	8	51	60	44	10	31	47	50	51	-12	80	-38	-6	0	2
1884	22	24	33	1	3	NA	NA	NA	1.6	2.1	1.1	0.8	13	28	38	9	20	3	8	51	60	44	10	31	47	50	51	-12	80	-38	-6	0	2
1885	22	24	33	1	1	NA	NA	NA	1.6	2.1	1.1	0.8	13	28	38	9	20	3	8	51	60	44	10	31	47	50	51	-12	80	-38	-6	0	2
1886	22	24	33	1	2	NA	NA	NA	1.6	2.1	1.1	0.8	13	28	38	9	20	3	8	51	60	44	10	31	47	50	51	-12	80	-38	-6	0	2
1887	22	24	33	1	2	NA	NA	NA	1.6	2.1	1.1	0.8	13	28	38	9	20	3	8	51	60	44	10	31	47	50	51	-12	80	-38	-6	0	2
1888	22	24	33	1	3	41	NA	NA	1.6	2.1	1.1	0.8	13	28	38	9	20	3	8	51	60	44	10	31	47	50	51	-12	80	-38	-6	0	2
1889	22	24	33	1	2	43	NA	NA	1.6	2.1	1.1	0.8	13	28	38	9	20	3	8	51	60	44	10	31	47	50	51	-12	80	-38	-6	0	2
1890	22	24	33	1	3	NA	NA	NA	1.6	2.1	1.1	0.8	13	28	38	9	20	3	8	51	60	44	10	31	47	50	51	-12	80	-38	-6	0	2
1891	22	24	33	1	1	45	NA	NA	1.6	2.1	1.1	0.8	13	28	38	9	20	3	8	51	60	44	10	31	47	50	51	-12	80	-38	-6	0	2
1892	22	24	33	1	1	NA	NA	NA	1.6	2.1	1.1	0.8	13	28	38	9	20	3	8	51	60	44	10	31	47	50	51	-12	80	-38	-6	0	2
1893	22	24	33	1	2	NA	NA	NA	1.6	2.1	1.1	0.8	13	28	38	9	20	3	8	51	60	44	10	31	47	50	51	-12	80	-38	-6	0	2
1894	22	24	33	1	1	NA	NA	NA	1.6	2.1	1.1	0.8	13	28	38	9	20	3	8	51	60	44	10	31	47	50	51	-12	80	-38	-6	0	2
1895	22	24	33	1	2	NA	NA	NA	1.6	2.1	1.1	0.8	13	28	38	9	20	3	8	51	60	44	10	31	47	50	51	-12	80	-38	-6	0	2
1896	22	24	33	1	3	NA	NA	NA	1.6	2.1	1.1	0.8	13	28	38	9	20	3	8	51	60	44	10	31	47	50	51	-12	80	-38	-6	0	2
1897	22	24	33	1	2	NA	NA	NA	1.6	2.1	1.1	0.8	13	28	38	9	20	3	8	51	60	44	10	31	47	50	51	-12	80	-38	-6	0	2
1898	22	24	33	1	1	NA	NA	NA	1.6	2.1	1.1	0.8	13	28	38	9	20	3	8	51	60	44	10	31	47	50	51	-12	80	-38	-6	0	2
1899	22	24	33	1	1	41	NA	NA	1.6	2.1	1.1	0.8	13	28	38	9	20	3	8	51	60	44	10	31	47	50	51	-12	80	-38	-6	0	2
1900	22	24	33	1	2	38	NA	NA	1.6	2.1	1.1	0.8	13	28	38	9	20	3	8	51	60	44	10	31	47	50	51	-12	80	-38	-6	0	2
1901	22	24	33	1	1	NA	NA	NA	1.6	2.1	1.1	0.8	13	28	38	9	20	3	8	51	60	44	10	31	47	50	51	-12	80	-38	-6	0	2
1902	22	24	33	1	3	NA	NA	NA	1.6	2.1	1.1	0.8	13	28	38	9	20	3	8	51	60	44	10	31	47	50	51	-12	80	-38	-6	0	2
1903	22	24	33	1	2	NA	NA	NA	1.6	2.1	1.1	0.8	13	28	38	9	20	3	8	51	60	44	10	31	47	50	51	-12	80	-38	-6	0	2
1904	22	24	33	1	2	NA	NA	NA	1.6	2.1	1.1	0.8	13	28	38	9	20	3	8	51	60	44	10	31	47	50	51	-12	80	-38	-6	0	2
1905	22	24	33	1	3	43	NA	NA	1.6	2.1	1.1	0.8	13	28	38	9	20	3	8	51	60	44	10	31	47	50	51	-12	80	-38	-6	0	2
1906	22	24	33	1	3	NA	NA	NA	1.6	2.1	1.1	0.8	13	28	38	9	20	3	8	51	60	44	10	31	47	50	51	-12	80	-38	-6	0	2
1907	22	24	33	1	2	NA	NA	NA	1.6	2.1	1.1	0.8	13	28	38	9	20	3	8	51	60	44	10	31	47	50	51	-12	80	-38	-6	0	2
1908	22	24	33	1	3	NA	NA	NA	1.6	2.1	1.1	0.8	13	28	38	9	20	3	8	51	60	44	10	31	47	50	51	-12	80	-38	-6	0	2
1909	22	24	33	1	3	NA	NA	NA	1.6	2.1	1.1	0.8	13	28	38	9	20	3	8	51	60	44	10	31	47	50	51	-12	80	-38	-6	0	2
1910	22	24	33	1	1	NA	NA	NA	1.6	2.1	1.1	0.8	13	28	38	9	20	3	8	51	60	44	10	31	47	50	51	-12	80	-38	-6	0	2
1911	22	24	33	1	3	45	NA	NA	1.6	2.1	1.1	0.8	13	28	38	9	20	3	8	51	60	44	10	31	47	50	51	-12	80	-38	-6	0	2
1912	22	24	33	1	2	39	NA	NA	1.6	2.1	1.1	0.8	13	28	38	9	20	3	8	51	60	44	10	31	47	50	51	-12	80	-38	-6	0	2
1913	22	24	33	1	1	NA	NA	NA	1.6	2.1	1.1	0.8	13	28	38	9	20	3	8	51	60	44	10	31	47	50	51	-12	80	-38	-6	0	2
1914	22	24	33	1	1	43	NA	NA	1.6	2.1	1.1	0.8	13	28	38	9	20	3	8	51	60	44	10	31	47	50	51	-12	80	-38	-6	0	2
1915	23	25	30	2	1	54	NA	0	2	2.2	0.4	0.7	6	26	26	4	0	5	NA	66.3333333333333	59	100	10	50	50	50	50	100	80	0	0	0	0
1916	23	25	30	2	2	52	50	0	2	2.2	0.4	0.7	6	26	26	4	0	5	NA	66.3333333333333	59	100	10	50	50	50	50	100	80	0	0	0	0
1917	23	25	30	2	3	48	80	0	2	2.2	0.4	0.7	6	26	26	4	0	5	NA	66.3333333333333	59	100	10	50	50	50	50	100	80	0	0	0	0
1918	23	25	30	2	1	NA	NA	0	2	2.2	0.4	0.7	6	26	26	4	0	5	NA	66.3333333333333	59	100	10	50	50	50	50	100	80	0	0	0	0
1919	23	25	30	2	1	NA	NA	0	2	2.2	0.4	0.7	6	26	26	4	0	5	NA	66.3333333333333	59	100	10	50	50	50	50	100	80	0	0	0	0
1920	23	25	30	2	3	NA	NA	1	2	2.2	0.4	0.7	6	26	26	4	0	5	NA	66.3333333333333	59	100	10	50	50	50	50	100	80	0	0	0	0
1921	23	25	30	2	3	NA	NA	1	2	2.2	0.4	0.7	6	26	26	4	0	5	NA	66.3333333333333	59	100	10	50	50	50	50	100	80	0	0	0	0
1922	23	25	30	2	2	NA	NA	1	2	2.2	0.4	0.7	6	26	26	4	0	5	NA	66.3333333333333	59	100	10	50	50	50	50	100	80	0	0	0	0
1923	23	25	30	2	2	NA	NA	0	2	2.2	0.4	0.7	6	26	26	4	0	5	NA	66.3333333333333	59	100	10	50	50	50	50	100	80	0	0	0	0
1924	23	25	30	2	3	NA	NA	0	2	2.2	0.4	0.7	6	26	26	4	0	5	NA	66.3333333333333	59	100	10	50	50	50	50	100	80	0	0	0	0
1925	23	25	30	2	3	60	NA	1	2	2.2	0.4	0.7	6	26	26	4	0	5	NA	66.3333333333333	59	100	10	50	50	50	50	100	80	0	0	0	0
1926	23	25	30	2	2	NA	NA	1	2	2.2	0.4	0.7	6	26	26	4	0	5	NA	66.3333333333333	59	100	10	50	50	50	50	100	80	0	0	0	0
1927	23	25	30	2	2	59	NA	1	2	2.2	0.4	0.7	6	26	26	4	0	5	NA	66.3333333333333	59	100	10	50	50	50	50	100	80	0	0	0	0
1928	23	25	30	2	1	NA	NA	0	2	2.2	0.4	0.7	6	26	26	4	0	5	NA	66.3333333333333	59	100	10	50	50	50	50	100	80	0	0	0	0
1929	23	25	30	2	1	40	NA	0	2	2.2	0.4	0.7	6	26	26	4	0	5	NA	66.3333333333333	59	100	10	50	50	50	50	100	80	0	0	0	0
1930	23	25	30	2	3	NA	62	1	2	2.2	0.4	0.7	6	26	26	4	0	5	NA	66.3333333333333	59	100	10	50	50	50	50	100	80	0	0	0	0
1931	23	25	30	2	2	NA	64	1	2	2.2	0.4	0.7	6	26	26	4	0	5	NA	66.3333333333333	59	100	10	50	50	50	50	100	80	0	0	0	0
1932	23	25	30	2	1	NA	NA	0	2	2.2	0.4	0.7	6	26	26	4	0	5	NA	66.3333333333333	59	100	10	50	50	50	50	100	80	0	0	0	0
1933	23	25	30	2	3	NA	NA	1	2	2.2	0.4	0.7	6	26	26	4	0	5	NA	66.3333333333333	59	100	10	50	50	50	50	100	80	0	0	0	0
1934	23	25	30	2	1	NA	NA	0	2	2.2	0.4	0.7	6	26	26	4	0	5	NA	66.3333333333333	59	100	10	50	50	50	50	100	80	0	0	0	0
1935	23	25	30	2	3	NA	NA	0	2	2.2	0.4	0.7	6	26	26	4	0	5	NA	66.3333333333333	59	100	10	50	50	50	50	100	80	0	0	0	0
1936	23	25	30	2	2	NA	NA	1	2	2.2	0.4	0.7	6	26	26	4	0	5	NA	66.3333333333333	59	100	10	50	50	50	50	100	80	0	0	0	0
1937	23	25	30	2	1	NA	NA	0	2	2.2	0.4	0.7	6	26	26	4	0	5	NA	66.3333333333333	59	100	10	50	50	50	50	100	80	0	0	0	0
1938	23	25	30	2	2	NA	NA	1	2	2.2	0.4	0.7	6	26	26	4	0	5	NA	66.3333333333333	59	100	10	50	50	50	50	100	80	0	0	0	0
1939	23	25	30	2	3	65	NA	1	2	2.2	0.4	0.7	6	26	26	4	0	5	NA	66.3333333333333	59	100	10	50	50	50	50	100	80	0	0	0	0
1940	23	25	30	2	2	73	NA	0	2	2.2	0.4	0.7	6	26	26	4	0	5	NA	66.3333333333333	59	100	10	50	50	50	50	100	80	0	0	0	0
1941	23	25	30	2	1	37	NA	0	2	2.2	0.4	0.7	6	26	26	4	0	5	NA	66.3333333333333	59	100	10	50	50	50	50	100	80	0	0	0	0
1942	23	25	30	2	3	NA	NA	1	2	2.2	0.4	0.7	6	26	26	4	0	5	NA	66.3333333333333	59	100	10	50	50	50	50	100	80	0	0	0	0
1943	23	25	30	2	3	NA	47	1	2	2.2	0.4	0.7	6	26	26	4	0	5	NA	66.3333333333333	59	100	10	50	50	50	50	100	80	0	0	0	0
1944	23	25	30	2	2	NA	NA	0	2	2.2	0.4	0.7	6	26	26	4	0	5	NA	66.3333333333333	59	100	10	50	50	50	50	100	80	0	0	0	0
1945	23	25	30	2	3	NA	NA	1	2	2.2	0.4	0.7	6	26	26	4	0	5	NA	66.3333333333333	59	100	10	50	50	50	50	100	80	0	0	0	0
1946	23	25	30	2	1	NA	NA	0	2	2.2	0.4	0.7	6	26	26	4	0	5	NA	66.3333333333333	59	100	10	50	50	50	50	100	80	0	0	0	0
1947	23	25	30	2	1	NA	NA	0	2	2.2	0.4	0.7	6	26	26	4	0	5	NA	66.3333333333333	59	100	10	50	50	50	50	100	80	0	0	0	0
1948	23	25	30	2	2	NA	NA	1	2	2.2	0.4	0.7	6	26	26	4	0	5	NA	66.3333333333333	59	100	10	50	50	50	50	100	80	0	0	0	0
1949	23	25	30	2	3	62	NA	0	2	2.2	0.4	0.7	6	26	26	4	0	5	NA	66.3333333333333	59	100	10	50	50	50	50	100	80	0	0	0	0
1950	23	25	30	2	1	NA	NA	0	2	2.2	0.4	0.7	6	26	26	4	0	5	NA	66.3333333333333	59	100	10	50	50	50	50	100	80	0	0	0	0
1951	23	25	30	2	1	32	NA	0	2	2.2	0.4	0.7	6	26	26	4	0	5	NA	66.3333333333333	59	100	10	50	50	50	50	100	80	0	0	0	0
1952	23	25	30	2	2	NA	71	1	2	2.2	0.4	0.7	6	26	26	4	0	5	NA	66.3333333333333	59	100	10	50	50	50	50	100	80	0	0	0	0
1953	23	25	30	2	3	NA	NA	0	2	2.2	0.4	0.7	6	26	26	4	0	5	NA	66.3333333333333	59	100	10	50	50	50	50	100	80	0	0	0	0
1954	23	25	30	2	2	72	NA	1	2	2.2	0.4	0.7	6	26	26	4	0	5	NA	66.3333333333333	59	100	10	50	50	50	50	100	80	0	0	0	0
1955	23	25	30	2	2	NA	NA	1	2	2.2	0.4	0.7	6	26	26	4	0	5	NA	66.3333333333333	59	100	10	50	50	50	50	100	80	0	0	0	0
1956	23	25	30	2	1	NA	NA	0	2	2.2	0.4	0.7	6	26	26	4	0	5	NA	66.3333333333333	59	100	10	50	50	50	50	100	80	0	0	0	0
1957	23	25	30	2	3	NA	NA	1	2	2.2	0.4	0.7	6	26	26	4	0	5	NA	66.3333333333333	59	100	10	50	50	50	50	100	80	0	0	0	0
1958	23	25	30	2	1	NA	NA	0	2	2.2	0.4	0.7	6	26	26	4	0	5	NA	66.3333333333333	59	100	10	50	50	50	50	100	80	0	0	0	0
1959	23	25	30	2	3	NA	NA	1	2	2.2	0.4	0.7	6	26	26	4	0	5	NA	66.3333333333333	59	100	10	50	50	50	50	100	80	0	0	0	0
1960	23	25	30	2	3	63	68	1	2	2.2	0.4	0.7	6	26	26	4	0	5	NA	66.3333333333333	59	100	10	50	50	50	50	100	80	0	0	0	0
1961	23	25	30	2	1	NA	NA	0	2	2.2	0.4	0.7	6	26	26	4	0	5	NA	66.3333333333333	59	100	10	50	50	50	50	100	80	0	0	0	0
1962	23	25	30	2	2	NA	NA	0	2	2.2	0.4	0.7	6	26	26	4	0	5	NA	66.3333333333333	59	100	10	50	50	50	50	100	80	0	0	0	0
1963	23	25	30	2	1	38	NA	0	2	2.2	0.4	0.7	6	26	26	4	0	5	NA	66.3333333333333	59	100	10	50	50	50	50	100	80	0	0	0	0
1964	23	25	30	2	2	NA	NA	1	2	2.2	0.4	0.7	6	26	26	4	0	5	NA	66.3333333333333	59	100	10	50	50	50	50	100	80	0	0	0	0
1965	23	25	30	2	2	67	64	1	2	2.2	0.4	0.7	6	26	26	4	0	5	NA	66.3333333333333	59	100	10	50	50	50	50	100	80	0	0	0	0
1966	23	25	30	2	2	NA	NA	NA	2	2.2	0.4	0.7	6	26	26	4	0	5	NA	66.3333333333333	59	100	10	50	50	50	50	100	80	0	0	0	0
1967	23	25	30	2	2	NA	NA	NA	2	2.2	0.4	0.7	6	26	26	4	0	5	NA	66.3333333333333	59	100	10	50	50	50	50	100	80	0	0	0	0
1968	23	25	30	2	3	NA	NA	NA	2	2.2	0.4	0.7	6	26	26	4	0	5	NA	66.3333333333333	59	100	10	50	50	50	50	100	80	0	0	0	0
1969	23	25	30	2	1	NA	NA	NA	2	2.2	0.4	0.7	6	26	26	4	0	5	NA	66.3333333333333	59	100	10	50	50	50	50	100	80	0	0	0	0
1970	23	25	30	2	3	NA	NA	NA	2	2.2	0.4	0.7	6	26	26	4	0	5	NA	66.3333333333333	59	100	10	50	50	50	50	100	80	0	0	0	0
1971	23	25	30	2	1	NA	NA	NA	2	2.2	0.4	0.7	6	26	26	4	0	5	NA	66.3333333333333	59	100	10	50	50	50	50	100	80	0	0	0	0
1972	23	25	30	2	1	NA	NA	NA	2	2.2	0.4	0.7	6	26	26	4	0	5	NA	66.3333333333333	59	100	10	50	50	50	50	100	80	0	0	0	0
1973	23	25	30	2	2	NA	NA	NA	2	2.2	0.4	0.7	6	26	26	4	0	5	NA	66.3333333333333	59	100	10	50	50	50	50	100	80	0	0	0	0
1974	23	25	30	2	3	NA	NA	NA	2	2.2	0.4	0.7	6	26	26	4	0	5	NA	66.3333333333333	59	100	10	50	50	50	50	100	80	0	0	0	0
1975	23	25	30	2	3	52	NA	NA	2	2.2	0.4	0.7	6	26	26	4	0	5	NA	66.3333333333333	59	100	10	50	50	50	50	100	80	0	0	0	0
1976	23	25	30	2	1	51	NA	NA	2	2.2	0.4	0.7	6	26	26	4	0	5	NA	66.3333333333333	59	100	10	50	50	50	50	100	80	0	0	0	0
1977	23	25	30	2	2	52	NA	NA	2	2.2	0.4	0.7	6	26	26	4	0	5	NA	66.3333333333333	59	100	10	50	50	50	50	100	80	0	0	0	0
1978	23	25	30	2	3	NA	NA	NA	2	2.2	0.4	0.7	6	26	26	4	0	5	NA	66.3333333333333	59	100	10	50	50	50	50	100	80	0	0	0	0
1979	23	25	30	2	1	NA	NA	NA	2	2.2	0.4	0.7	6	26	26	4	0	5	NA	66.3333333333333	59	100	10	50	50	50	50	100	80	0	0	0	0
1980	23	25	30	2	2	NA	NA	NA	2	2.2	0.4	0.7	6	26	26	4	0	5	NA	66.3333333333333	59	100	10	50	50	50	50	100	80	0	0	0	0
1981	23	25	30	2	1	NA	NA	NA	2	2.2	0.4	0.7	6	26	26	4	0	5	NA	66.3333333333333	59	100	10	50	50	50	50	100	80	0	0	0	0
1982	23	25	30	2	3	NA	NA	NA	2	2.2	0.4	0.7	6	26	26	4	0	5	NA	66.3333333333333	59	100	10	50	50	50	50	100	80	0	0	0	0
1983	23	25	30	2	2	NA	NA	NA	2	2.2	0.4	0.7	6	26	26	4	0	5	NA	66.3333333333333	59	100	10	50	50	50	50	100	80	0	0	0	0
1984	23	25	30	2	3	NA	NA	NA	2	2.2	0.4	0.7	6	26	26	4	0	5	NA	66.3333333333333	59	100	10	50	50	50	50	100	80	0	0	0	0
1985	23	25	30	2	1	NA	NA	NA	2	2.2	0.4	0.7	6	26	26	4	0	5	NA	66.3333333333333	59	100	10	50	50	50	50	100	80	0	0	0	0
1986	23	25	30	2	3	52	NA	NA	2	2.2	0.4	0.7	6	26	26	4	0	5	NA	66.3333333333333	59	100	10	50	50	50	50	100	80	0	0	0	0
1987	23	25	30	2	2	NA	NA	NA	2	2.2	0.4	0.7	6	26	26	4	0	5	NA	66.3333333333333	59	100	10	50	50	50	50	100	80	0	0	0	0
1988	23	25	30	2	2	50	NA	NA	2	2.2	0.4	0.7	6	26	26	4	0	5	NA	66.3333333333333	59	100	10	50	50	50	50	100	80	0	0	0	0
1989	23	25	30	2	1	49	NA	NA	2	2.2	0.4	0.7	6	26	26	4	0	5	NA	66.3333333333333	59	100	10	50	50	50	50	100	80	0	0	0	0
1990	23	25	30	2	1	NA	NA	NA	2	2.2	0.4	0.7	6	26	26	4	0	5	NA	66.3333333333333	59	100	10	50	50	50	50	100	80	0	0	0	0
1991	23	25	30	2	3	NA	NA	NA	2	2.2	0.4	0.7	6	26	26	4	0	5	NA	66.3333333333333	59	100	10	50	50	50	50	100	80	0	0	0	0
1992	23	25	30	2	2	NA	NA	NA	2	2.2	0.4	0.7	6	26	26	4	0	5	NA	66.3333333333333	59	100	10	50	50	50	50	100	80	0	0	0	0
1993	23	25	30	2	3	NA	NA	NA	2	2.2	0.4	0.7	6	26	26	4	0	5	NA	66.3333333333333	59	100	10	50	50	50	50	100	80	0	0	0	0
1994	23	25	30	2	1	NA	NA	NA	2	2.2	0.4	0.7	6	26	26	4	0	5	NA	66.3333333333333	59	100	10	50	50	50	50	100	80	0	0	0	0
1995	23	25	30	2	2	NA	NA	NA	2	2.2	0.4	0.7	6	26	26	4	0	5	NA	66.3333333333333	59	100	10	50	50	50	50	100	80	0	0	0	0
1996	23	25	30	2	3	NA	NA	NA	2	2.2	0.4	0.7	6	26	26	4	0	5	NA	66.3333333333333	59	100	10	50	50	50	50	100	80	0	0	0	0
1997	23	25	30	2	1	NA	NA	NA	2	2.2	0.4	0.7	6	26	26	4	0	5	NA	66.3333333333333	59	100	10	50	50	50	50	100	80	0	0	0	0
1998	23	25	30	2	2	NA	NA	NA	2	2.2	0.4	0.7	6	26	26	4	0	5	NA	66.3333333333333	59	100	10	50	50	50	50	100	80	0	0	0	0
1999	23	25	30	2	1	48	NA	NA	2	2.2	0.4	0.7	6	26	26	4	0	5	NA	66.3333333333333	59	100	10	50	50	50	50	100	80	0	0	0	0
[truncated: 1,046 more rows]
