# Supplementary material for: Enhanced pain-related conditioning for face compared to hand pain
Source: PLoS One. 2020 Jun 19;15(6):e0234160. doi: 10.1371/journal.pone.0234160 (PMC7304572; doi:10.1371/journal.pone.0234160)
Supplement: S2 Data — (CSV) [file pone.0234160.s003.csv]

	i	sub	age	sex	CS	valence	PASS_D1	PASS_D2	PASS_D3	PASS_D4	PCS	STAI1	STAI2	ADS	mean_UCS_Hand	mean_UCS_Face	anxiety_face	anxiety_hand
1	1	2	20	2	2	52	2.5	2.3	0.6	1.7	15	35	35	5	75.3333333333333	63.3333333333333	22	NA
2	1	2	20	2	3	58	2.5	2.3	0.6	1.7	15	35	35	5	75.3333333333333	63.3333333333333	22	NA
3	1	2	20	2	2	NA	2.5	2.3	0.6	1.7	15	35	35	5	75.3333333333333	63.3333333333333	22	NA
4	1	2	20	2	3	NA	2.5	2.3	0.6	1.7	15	35	35	5	75.3333333333333	63.3333333333333	22	NA
5	1	2	20	2	2	50	2.5	2.3	0.6	1.7	15	35	35	5	75.3333333333333	63.3333333333333	22	NA
6	1	2	20	2	1	55	2.5	2.3	0.6	1.7	15	35	35	5	75.3333333333333	63.3333333333333	22	NA
7	1	2	20	2	3	58	2.5	2.3	0.6	1.7	15	35	35	5	75.3333333333333	63.3333333333333	22	NA
8	1	2	20	2	1	NA	2.5	2.3	0.6	1.7	15	35	35	5	75.3333333333333	63.3333333333333	22	NA
9	1	2	20	2	1	54	2.5	2.3	0.6	1.7	15	35	35	5	75.3333333333333	63.3333333333333	22	NA
10	1	2	20	2	3	52	2.5	2.3	0.6	1.7	15	35	35	5	75.3333333333333	63.3333333333333	22	NA
11	1	2	20	2	1	56	2.5	2.3	0.6	1.7	15	35	35	5	75.3333333333333	63.3333333333333	22	NA
12	1	2	20	2	3	NA	2.5	2.3	0.6	1.7	15	35	35	5	75.3333333333333	63.3333333333333	22	NA
13	1	2	20	2	2	44	2.5	2.3	0.6	1.7	15	35	35	5	75.3333333333333	63.3333333333333	22	NA
14	1	2	20	2	1	NA	2.5	2.3	0.6	1.7	15	35	35	5	75.3333333333333	63.3333333333333	22	NA
15	1	2	20	2	3	50	2.5	2.3	0.6	1.7	15	35	35	5	75.3333333333333	63.3333333333333	22	NA
16	1	2	20	2	2	NA	2.5	2.3	0.6	1.7	15	35	35	5	75.3333333333333	63.3333333333333	22	NA
17	1	2	20	2	1	52	2.5	2.3	0.6	1.7	15	35	35	5	75.3333333333333	63.3333333333333	22	NA
18	1	2	20	2	3	NA	2.5	2.3	0.6	1.7	15	35	35	5	75.3333333333333	63.3333333333333	22	NA
19	1	2	20	2	2	42	2.5	2.3	0.6	1.7	15	35	35	5	75.3333333333333	63.3333333333333	22	NA
20	1	2	20	2	3	51	2.5	2.3	0.6	1.7	15	35	35	5	75.3333333333333	63.3333333333333	22	NA
21	1	2	20	2	2	NA	2.5	2.3	0.6	1.7	15	35	35	5	75.3333333333333	63.3333333333333	22	NA
22	1	2	20	2	3	NA	2.5	2.3	0.6	1.7	15	35	35	5	75.3333333333333	63.3333333333333	22	NA
23	1	2	20	2	2	41	2.5	2.3	0.6	1.7	15	35	35	5	75.3333333333333	63.3333333333333	22	NA
24	1	2	20	2	1	NA	2.5	2.3	0.6	1.7	15	35	35	5	75.3333333333333	63.3333333333333	22	NA
25	1	2	20	2	2	NA	2.5	2.3	0.6	1.7	15	35	35	5	75.3333333333333	63.3333333333333	22	NA
26	1	2	20	2	1	52	2.5	2.3	0.6	1.7	15	35	35	5	75.3333333333333	63.3333333333333	22	NA
27	1	2	20	2	1	NA	2.5	2.3	0.6	1.7	15	35	35	5	75.3333333333333	63.3333333333333	22	NA
28	2	3	27	1	2	65	1.7	2.6	1.1	0.8	10	37	40	13	84.6666666666667	68	29	31
29	2	3	27	1	3	58	1.7	2.6	1.1	0.8	10	37	40	13	84.6666666666667	68	29	31
30	2	3	27	1	1	35	1.7	2.6	1.1	0.8	10	37	40	13	84.6666666666667	68	29	31
31	2	3	27	1	2	NA	1.7	2.6	1.1	0.8	10	37	40	13	84.6666666666667	68	29	31
32	2	3	27	1	1	NA	1.7	2.6	1.1	0.8	10	37	40	13	84.6666666666667	68	29	31
33	2	3	27	1	3	NA	1.7	2.6	1.1	0.8	10	37	40	13	84.6666666666667	68	29	31
34	2	3	27	1	1	52	1.7	2.6	1.1	0.8	10	37	40	13	84.6666666666667	68	29	31
35	2	3	27	1	2	62	1.7	2.6	1.1	0.8	10	37	40	13	84.6666666666667	68	29	31
36	2	3	27	1	3	43	1.7	2.6	1.1	0.8	10	37	40	13	84.6666666666667	68	29	31
37	2	3	27	1	3	35	1.7	2.6	1.1	0.8	10	37	40	13	84.6666666666667	68	29	31
38	2	3	27	1	1	53	1.7	2.6	1.1	0.8	10	37	40	13	84.6666666666667	68	29	31
39	2	3	27	1	3	NA	1.7	2.6	1.1	0.8	10	37	40	13	84.6666666666667	68	29	31
40	2	3	27	1	1	NA	1.7	2.6	1.1	0.8	10	37	40	13	84.6666666666667	68	29	31
41	2	3	27	1	2	73	1.7	2.6	1.1	0.8	10	37	40	13	84.6666666666667	68	29	31
42	2	3	27	1	1	44	1.7	2.6	1.1	0.8	10	37	40	13	84.6666666666667	68	29	31
43	2	3	27	1	2	NA	1.7	2.6	1.1	0.8	10	37	40	13	84.6666666666667	68	29	31
44	2	3	27	1	1	NA	1.7	2.6	1.1	0.8	10	37	40	13	84.6666666666667	68	29	31
45	2	3	27	1	2	60	1.7	2.6	1.1	0.8	10	37	40	13	84.6666666666667	68	29	31
46	2	3	27	1	1	44	1.7	2.6	1.1	0.8	10	37	40	13	84.6666666666667	68	29	31
47	2	3	27	1	3	30	1.7	2.6	1.1	0.8	10	37	40	13	84.6666666666667	68	29	31
48	2	3	27	1	2	NA	1.7	2.6	1.1	0.8	10	37	40	13	84.6666666666667	68	29	31
49	2	3	27	1	3	NA	1.7	2.6	1.1	0.8	10	37	40	13	84.6666666666667	68	29	31
50	2	3	27	1	1	NA	1.7	2.6	1.1	0.8	10	37	40	13	84.6666666666667	68	29	31
51	2	3	27	1	2	59	1.7	2.6	1.1	0.8	10	37	40	13	84.6666666666667	68	29	31
52	2	3	27	1	3	37	1.7	2.6	1.1	0.8	10	37	40	13	84.6666666666667	68	29	31
53	2	3	27	1	2	NA	1.7	2.6	1.1	0.8	10	37	40	13	84.6666666666667	68	29	31
54	2	3	27	1	3	NA	1.7	2.6	1.1	0.8	10	37	40	13	84.6666666666667	68	29	31
55	3	4	23	2	2	49	2.1	1.7	1.4	2.2	14	35	33	10	69.6666666666667	56.6666666666667	74	18
56	3	4	23	2	1	45	2.1	1.7	1.4	2.2	14	35	33	10	69.6666666666667	56.6666666666667	74	18
57	3	4	23	2	3	57	2.1	1.7	1.4	2.2	14	35	33	10	69.6666666666667	56.6666666666667	74	18
58	3	4	23	2	2	NA	2.1	1.7	1.4	2.2	14	35	33	10	69.6666666666667	56.6666666666667	74	18
59	3	4	23	2	3	NA	2.1	1.7	1.4	2.2	14	35	33	10	69.6666666666667	56.6666666666667	74	18
60	3	4	23	2	1	NA	2.1	1.7	1.4	2.2	14	35	33	10	69.6666666666667	56.6666666666667	74	18
61	3	4	23	2	3	55	2.1	1.7	1.4	2.2	14	35	33	10	69.6666666666667	56.6666666666667	74	18
62	3	4	23	2	2	51	2.1	1.7	1.4	2.2	14	35	33	10	69.6666666666667	56.6666666666667	74	18
63	3	4	23	2	1	51	2.1	1.7	1.4	2.2	14	35	33	10	69.6666666666667	56.6666666666667	74	18
64	3	4	23	2	2	51	2.1	1.7	1.4	2.2	14	35	33	10	69.6666666666667	56.6666666666667	74	18
65	3	4	23	2	1	51	2.1	1.7	1.4	2.2	14	35	33	10	69.6666666666667	56.6666666666667	74	18
66	3	4	23	2	3	51	2.1	1.7	1.4	2.2	14	35	33	10	69.6666666666667	56.6666666666667	74	18
67	3	4	23	2	2	NA	2.1	1.7	1.4	2.2	14	35	33	10	69.6666666666667	56.6666666666667	74	18
68	3	4	23	2	1	NA	2.1	1.7	1.4	2.2	14	35	33	10	69.6666666666667	56.6666666666667	74	18
69	3	4	23	2	2	50	2.1	1.7	1.4	2.2	14	35	33	10	69.6666666666667	56.6666666666667	74	18
70	3	4	23	2	1	51	2.1	1.7	1.4	2.2	14	35	33	10	69.6666666666667	56.6666666666667	74	18
71	3	4	23	2	2	NA	2.1	1.7	1.4	2.2	14	35	33	10	69.6666666666667	56.6666666666667	74	18
72	3	4	23	2	3	NA	2.1	1.7	1.4	2.2	14	35	33	10	69.6666666666667	56.6666666666667	74	18
73	3	4	23	2	1	NA	2.1	1.7	1.4	2.2	14	35	33	10	69.6666666666667	56.6666666666667	74	18
74	3	4	23	2	3	49	2.1	1.7	1.4	2.2	14	35	33	10	69.6666666666667	56.6666666666667	74	18
75	3	4	23	2	1	48	2.1	1.7	1.4	2.2	14	35	33	10	69.6666666666667	56.6666666666667	74	18
76	3	4	23	2	2	48	2.1	1.7	1.4	2.2	14	35	33	10	69.6666666666667	56.6666666666667	74	18
77	3	4	23	2	3	NA	2.1	1.7	1.4	2.2	14	35	33	10	69.6666666666667	56.6666666666667	74	18
78	3	4	23	2	2	NA	2.1	1.7	1.4	2.2	14	35	33	10	69.6666666666667	56.6666666666667	74	18
79	3	4	23	2	1	NA	2.1	1.7	1.4	2.2	14	35	33	10	69.6666666666667	56.6666666666667	74	18
80	3	4	23	2	3	47	2.1	1.7	1.4	2.2	14	35	33	10	69.6666666666667	56.6666666666667	74	18
81	3	4	23	2	3	NA	2.1	1.7	1.4	2.2	14	35	33	10	69.6666666666667	56.6666666666667	74	18
82	4	5	29	2	3	78	0.4	1.3	1.1	0	11	29	30	4	40.3333333333333	59	38	37
83	4	5	29	2	1	0	0.4	1.3	1.1	0	11	29	30	4	40.3333333333333	59	38	37
84	4	5	29	2	3	NA	0.4	1.3	1.1	0	11	29	30	4	40.3333333333333	59	38	37
85	4	5	29	2	2	63	0.4	1.3	1.1	0	11	29	30	4	40.3333333333333	59	38	37
86	4	5	29	2	1	NA	0.4	1.3	1.1	0	11	29	30	4	40.3333333333333	59	38	37
87	4	5	29	2	3	66	0.4	1.3	1.1	0	11	29	30	4	40.3333333333333	59	38	37
88	4	5	29	2	1	0	0.4	1.3	1.1	0	11	29	30	4	40.3333333333333	59	38	37
89	4	5	29	2	2	NA	0.4	1.3	1.1	0	11	29	30	4	40.3333333333333	59	38	37
90	4	5	29	2	2	59	0.4	1.3	1.1	0	11	29	30	4	40.3333333333333	59	38	37
91	4	5	29	2	1	0	0.4	1.3	1.1	0	11	29	30	4	40.3333333333333	59	38	37
92	4	5	29	2	3	88	0.4	1.3	1.1	0	11	29	30	4	40.3333333333333	59	38	37
93	4	5	29	2	2	67	0.4	1.3	1.1	0	11	29	30	4	40.3333333333333	59	38	37
94	4	5	29	2	1	NA	0.4	1.3	1.1	0	11	29	30	4	40.3333333333333	59	38	37
95	4	5	29	2	2	NA	0.4	1.3	1.1	0	11	29	30	4	40.3333333333333	59	38	37
96	4	5	29	2	1	0	0.4	1.3	1.1	0	11	29	30	4	40.3333333333333	59	38	37
97	4	5	29	2	3	NA	0.4	1.3	1.1	0	11	29	30	4	40.3333333333333	59	38	37
98	4	5	29	2	2	68	0.4	1.3	1.1	0	11	29	30	4	40.3333333333333	59	38	37
99	4	5	29	2	3	93	0.4	1.3	1.1	0	11	29	30	4	40.3333333333333	59	38	37
100	4	5	29	2	2	NA	0.4	1.3	1.1	0	11	29	30	4	40.3333333333333	59	38	37
101	4	5	29	2	3	NA	0.4	1.3	1.1	0	11	29	30	4	40.3333333333333	59	38	37
102	4	5	29	2	2	61	0.4	1.3	1.1	0	11	29	30	4	40.3333333333333	59	38	37
103	4	5	29	2	1	NA	0.4	1.3	1.1	0	11	29	30	4	40.3333333333333	59	38	37
104	4	5	29	2	3	94	0.4	1.3	1.1	0	11	29	30	4	40.3333333333333	59	38	37
105	4	5	29	2	1	0	0.4	1.3	1.1	0	11	29	30	4	40.3333333333333	59	38	37
106	4	5	29	2	3	NA	0.4	1.3	1.1	0	11	29	30	4	40.3333333333333	59	38	37
107	4	5	29	2	2	NA	0.4	1.3	1.1	0	11	29	30	4	40.3333333333333	59	38	37
108	4	5	29	2	1	NA	0.4	1.3	1.1	0	11	29	30	4	40.3333333333333	59	38	37
109	5	7	21	2	1	50	0.9	2.4	0.7	1.4	8	33	32	14	59.6666666666667	72	91	76
110	5	7	21	2	3	48	0.9	2.4	0.7	1.4	8	33	32	14	59.6666666666667	72	91	76
111	5	7	21	2	2	49	0.9	2.4	0.7	1.4	8	33	32	14	59.6666666666667	72	91	76
112	5	7	21	2	3	NA	0.9	2.4	0.7	1.4	8	33	32	14	59.6666666666667	72	91	76
113	5	7	21	2	2	NA	0.9	2.4	0.7	1.4	8	33	32	14	59.6666666666667	72	91	76
114	5	7	21	2	1	NA	0.9	2.4	0.7	1.4	8	33	32	14	59.6666666666667	72	91	76
115	5	7	21	2	3	50	0.9	2.4	0.7	1.4	8	33	32	14	59.6666666666667	72	91	76
116	5	7	21	2	2	48	0.9	2.4	0.7	1.4	8	33	32	14	59.6666666666667	72	91	76
117	5	7	21	2	1	47	0.9	2.4	0.7	1.4	8	33	32	14	59.6666666666667	72	91	76
118	5	7	21	2	2	50	0.9	2.4	0.7	1.4	8	33	32	14	59.6666666666667	72	91	76
119	5	7	21	2	3	50	0.9	2.4	0.7	1.4	8	33	32	14	59.6666666666667	72	91	76
120	5	7	21	2	1	50	0.9	2.4	0.7	1.4	8	33	32	14	59.6666666666667	72	91	76
121	5	7	21	2	3	NA	0.9	2.4	0.7	1.4	8	33	32	14	59.6666666666667	72	91	76
122	5	7	21	2	1	NA	0.9	2.4	0.7	1.4	8	33	32	14	59.6666666666667	72	91	76
123	5	7	21	2	2	NA	0.9	2.4	0.7	1.4	8	33	32	14	59.6666666666667	72	91	76
124	5	7	21	2	3	49	0.9	2.4	0.7	1.4	8	33	32	14	59.6666666666667	72	91	76
125	5	7	21	2	1	48	0.9	2.4	0.7	1.4	8	33	32	14	59.6666666666667	72	91	76
126	5	7	21	2	3	NA	0.9	2.4	0.7	1.4	8	33	32	14	59.6666666666667	72	91	76
127	5	7	21	2	1	NA	0.9	2.4	0.7	1.4	8	33	32	14	59.6666666666667	72	91	76
128	5	7	21	2	2	50	0.9	2.4	0.7	1.4	8	33	32	14	59.6666666666667	72	91	76
129	5	7	21	2	1	49	0.9	2.4	0.7	1.4	8	33	32	14	59.6666666666667	72	91	76
130	5	7	21	2	2	NA	0.9	2.4	0.7	1.4	8	33	32	14	59.6666666666667	72	91	76
131	5	7	21	2	3	50	0.9	2.4	0.7	1.4	8	33	32	14	59.6666666666667	72	91	76
132	5	7	21	2	2	50	0.9	2.4	0.7	1.4	8	33	32	14	59.6666666666667	72	91	76
133	5	7	21	2	1	NA	0.9	2.4	0.7	1.4	8	33	32	14	59.6666666666667	72	91	76
134	5	7	21	2	3	NA	0.9	2.4	0.7	1.4	8	33	32	14	59.6666666666667	72	91	76
135	5	7	21	2	2	NA	0.9	2.4	0.7	1.4	8	33	32	14	59.6666666666667	72	91	76
136	6	8	26	2	2	50	0.9	2.4	0.7	1.4	8	33	32	14	43	82.3333333333333	18	21
137	6	8	26	2	3	50	0.9	2.4	0.7	1.4	8	33	32	14	43	82.3333333333333	18	21
138	6	8	26	2	1	44	0.9	2.4	0.7	1.4	8	33	32	14	43	82.3333333333333	18	21
139	6	8	26	2	3	NA	0.9	2.4	0.7	1.4	8	33	32	14	43	82.3333333333333	18	21
140	6	8	26	2	1	NA	0.9	2.4	0.7	1.4	8	33	32	14	43	82.3333333333333	18	21
141	6	8	26	2	2	NA	0.9	2.4	0.7	1.4	8	33	32	14	43	82.3333333333333	18	21
142	6	8	26	2	1	49	0.9	2.4	0.7	1.4	8	33	32	14	43	82.3333333333333	18	21
143	6	8	26	2	3	50	0.9	2.4	0.7	1.4	8	33	32	14	43	82.3333333333333	18	21
144	6	8	26	2	2	50	0.9	2.4	0.7	1.4	8	33	32	14	43	82.3333333333333	18	21
145	6	8	26	2	1	48	0.9	2.4	0.7	1.4	8	33	32	14	43	82.3333333333333	18	21
146	6	8	26	2	3	49	0.9	2.4	0.7	1.4	8	33	32	14	43	82.3333333333333	18	21
147	6	8	26	2	2	51	0.9	2.4	0.7	1.4	8	33	32	14	43	82.3333333333333	18	21
148	6	8	26	2	1	NA	0.9	2.4	0.7	1.4	8	33	32	14	43	82.3333333333333	18	21
149	6	8	26	2	2	NA	0.9	2.4	0.7	1.4	8	33	32	14	43	82.3333333333333	18	21
150	6	8	26	2	3	NA	0.9	2.4	0.7	1.4	8	33	32	14	43	82.3333333333333	18	21
151	6	8	26	2	1	50	0.9	2.4	0.7	1.4	8	33	32	14	43	82.3333333333333	18	21
152	6	8	26	2	3	47	0.9	2.4	0.7	1.4	8	33	32	14	43	82.3333333333333	18	21
153	6	8	26	2	1	NA	0.9	2.4	0.7	1.4	8	33	32	14	43	82.3333333333333	18	21
154	6	8	26	2	3	NA	0.9	2.4	0.7	1.4	8	33	32	14	43	82.3333333333333	18	21
155	6	8	26	2	2	51	0.9	2.4	0.7	1.4	8	33	32	14	43	82.3333333333333	18	21
156	6	8	26	2	3	48	0.9	2.4	0.7	1.4	8	33	32	14	43	82.3333333333333	18	21
157	6	8	26	2	1	48	0.9	2.4	0.7	1.4	8	33	32	14	43	82.3333333333333	18	21
158	6	8	26	2	2	NA	0.9	2.4	0.7	1.4	8	33	32	14	43	82.3333333333333	18	21
159	6	8	26	2	3	NA	0.9	2.4	0.7	1.4	8	33	32	14	43	82.3333333333333	18	21
160	6	8	26	2	1	NA	0.9	2.4	0.7	1.4	8	33	32	14	43	82.3333333333333	18	21
161	6	8	26	2	2	53	0.9	2.4	0.7	1.4	8	33	32	14	43	82.3333333333333	18	21
162	6	8	26	2	2	NA	0.9	2.4	0.7	1.4	8	33	32	14	43	82.3333333333333	18	21
163	7	11	26	2	1	49	2.4	2.5	1.1	1.4	23	36	44	7	86.3333333333333	93	90	76
164	7	11	26	2	2	56	2.4	2.5	1.1	1.4	23	36	44	7	86.3333333333333	93	90	76
165	7	11	26	2	1	NA	2.4	2.5	1.1	1.4	23	36	44	7	86.3333333333333	93	90	76
166	7	11	26	2	3	62	2.4	2.5	1.1	1.4	23	36	44	7	86.3333333333333	93	90	76
167	7	11	26	2	1	42	2.4	2.5	1.1	1.4	23	36	44	7	86.3333333333333	93	90	76
168	7	11	26	2	2	NA	2.4	2.5	1.1	1.4	23	36	44	7	86.3333333333333	93	90	76
169	7	11	26	2	3	NA	2.4	2.5	1.1	1.4	23	36	44	7	86.3333333333333	93	90	76
170	7	11	26	2	2	54	2.4	2.5	1.1	1.4	23	36	44	7	86.3333333333333	93	90	76
171	7	11	26	2	3	60	2.4	2.5	1.1	1.4	23	36	44	7	86.3333333333333	93	90	76
172	7	11	26	2	2	52	2.4	2.5	1.1	1.4	23	36	44	7	86.3333333333333	93	90	76
173	7	11	26	2	3	61	2.4	2.5	1.1	1.4	23	36	44	7	86.3333333333333	93	90	76
174	7	11	26	2	1	51	2.4	2.5	1.1	1.4	23	36	44	7	86.3333333333333	93	90	76
175	7	11	26	2	3	NA	2.4	2.5	1.1	1.4	23	36	44	7	86.3333333333333	93	90	76
176	7	11	26	2	1	NA	2.4	2.5	1.1	1.4	23	36	44	7	86.3333333333333	93	90	76
177	7	11	26	2	3	60	2.4	2.5	1.1	1.4	23	36	44	7	86.3333333333333	93	90	76
178	7	11	26	2	2	NA	2.4	2.5	1.1	1.4	23	36	44	7	86.3333333333333	93	90	76
179	7	11	26	2	3	NA	2.4	2.5	1.1	1.4	23	36	44	7	86.3333333333333	93	90	76
180	7	11	26	2	2	52	2.4	2.5	1.1	1.4	23	36	44	7	86.3333333333333	93	90	76
181	7	11	26	2	1	44	2.4	2.5	1.1	1.4	23	36	44	7	86.3333333333333	93	90	76
182	7	11	26	2	3	57	2.4	2.5	1.1	1.4	23	36	44	7	86.3333333333333	93	90	76
183	7	11	26	2	1	NA	2.4	2.5	1.1	1.4	23	36	44	7	86.3333333333333	93	90	76
184	7	11	26	2	2	NA	2.4	2.5	1.1	1.4	23	36	44	7	86.3333333333333	93	90	76
185	7	11	26	2	1	45	2.4	2.5	1.1	1.4	23	36	44	7	86.3333333333333	93	90	76
186	7	11	26	2	3	NA	2.4	2.5	1.1	1.4	23	36	44	7	86.3333333333333	93	90	76
187	7	11	26	2	1	NA	2.4	2.5	1.1	1.4	23	36	44	7	86.3333333333333	93	90	76
188	7	11	26	2	2	50	2.4	2.5	1.1	1.4	23	36	44	7	86.3333333333333	93	90	76
189	7	11	26	2	2	NA	2.4	2.5	1.1	1.4	23	36	44	7	86.3333333333333	93	90	76
190	8	12	28	2	2	15	1.6	1.8	1.1	1.1	16	28	35	4	61	66	36	29
191	8	12	28	2	3	56	1.6	1.8	1.1	1.1	16	28	35	4	61	66	36	29
192	8	12	28	2	2	NA	1.6	1.8	1.1	1.1	16	28	35	4	61	66	36	29
193	8	12	28	2	1	52	1.6	1.8	1.1	1.1	16	28	35	4	61	66	36	29
194	8	12	28	2	3	NA	1.6	1.8	1.1	1.1	16	28	35	4	61	66	36	29
195	8	12	28	2	1	NA	1.6	1.8	1.1	1.1	16	28	35	4	61	66	36	29
196	8	12	28	2	2	8	1.6	1.8	1.1	1.1	16	28	35	4	61	66	36	29
197	8	12	28	2	3	52	1.6	1.8	1.1	1.1	16	28	35	4	61	66	36	29
198	8	12	28	2	1	53	1.6	1.8	1.1	1.1	16	28	35	4	61	66	36	29
199	8	12	28	2	3	53	1.6	1.8	1.1	1.1	16	28	35	4	61	66	36	29
200	8	12	28	2	2	6	1.6	1.8	1.1	1.1	16	28	35	4	61	66	36	29
201	8	12	28	2	3	NA	1.6	1.8	1.1	1.1	16	28	35	4	61	66	36	29
202	8	12	28	2	1	53	1.6	1.8	1.1	1.1	16	28	35	4	61	66	36	29
203	8	12	28	2	3	54	1.6	1.8	1.1	1.1	16	28	35	4	61	66	36	29
204	8	12	28	2	2	NA	1.6	1.8	1.1	1.1	16	28	35	4	61	66	36	29
205	8	12	28	2	3	NA	1.6	1.8	1.1	1.1	16	28	35	4	61	66	36	29
206	8	12	28	2	2	5	1.6	1.8	1.1	1.1	16	28	35	4	61	66	36	29
207	8	12	28	2	1	NA	1.6	1.8	1.1	1.1	16	28	35	4	61	66	36	29
208	8	12	28	2	3	53	1.6	1.8	1.1	1.1	16	28	35	4	61	66	36	29
209	8	12	28	2	2	NA	1.6	1.8	1.1	1.1	16	28	35	4	61	66	36	29
210	8	12	28	2	1	57	1.6	1.8	1.1	1.1	16	28	35	4	61	66	36	29
211	8	12	28	2	2	7	1.6	1.8	1.1	1.1	16	28	35	4	61	66	36	29
212	8	12	28	2	1	NA	1.6	1.8	1.1	1.1	16	28	35	4	61	66	36	29
213	8	12	28	2	2	NA	1.6	1.8	1.1	1.1	16	28	35	4	61	66	36	29
214	8	12	28	2	3	NA	1.6	1.8	1.1	1.1	16	28	35	4	61	66	36	29
215	8	12	28	2	1	53	1.6	1.8	1.1	1.1	16	28	35	4	61	66	36	29
216	8	12	28	2	1	NA	1.6	1.8	1.1	1.1	16	28	35	4	61	66	36	29
217	9	14	30	2	1	49	1.7	1.8	0.7	1.8	16	31	32	4	76.3333333333333	77	4	2
218	9	14	30	2	2	49	1.7	1.8	0.7	1.8	16	31	32	4	76.3333333333333	77	4	2
219	9	14	30	2	3	50	1.7	1.8	0.7	1.8	16	31	32	4	76.3333333333333	77	4	2
220	9	14	30	2	2	NA	1.7	1.8	0.7	1.8	16	31	32	4	76.3333333333333	77	4	2
221	9	14	30	2	3	NA	1.7	1.8	0.7	1.8	16	31	32	4	76.3333333333333	77	4	2
222	9	14	30	2	1	NA	1.7	1.8	0.7	1.8	16	31	32	4	76.3333333333333	77	4	2
223	9	14	30	2	2	50	1.7	1.8	0.7	1.8	16	31	32	4	76.3333333333333	77	4	2
224	9	14	30	2	1	50	1.7	1.8	0.7	1.8	16	31	32	4	76.3333333333333	77	4	2
225	9	14	30	2	3	49	1.7	1.8	0.7	1.8	16	31	32	4	76.3333333333333	77	4	2
226	9	14	30	2	2	49	1.7	1.8	0.7	1.8	16	31	32	4	76.3333333333333	77	4	2
227	9	14	30	2	1	49	1.7	1.8	0.7	1.8	16	31	32	4	76.3333333333333	77	4	2
228	9	14	30	2	2	NA	1.7	1.8	0.7	1.8	16	31	32	4	76.3333333333333	77	4	2
229	9	14	30	2	3	48	1.7	1.8	0.7	1.8	16	31	32	4	76.3333333333333	77	4	2
230	9	14	30	2	2	49	1.7	1.8	0.7	1.8	16	31	32	4	76.3333333333333	77	4	2
231	9	14	30	2	1	NA	1.7	1.8	0.7	1.8	16	31	32	4	76.3333333333333	77	4	2
232	9	14	30	2	3	NA	1.7	1.8	0.7	1.8	16	31	32	4	76.3333333333333	77	4	2
233	9	14	30	2	2	NA	1.7	1.8	0.7	1.8	16	31	32	4	76.3333333333333	77	4	2
234	9	14	30	2	1	51	1.7	1.8	0.7	1.8	16	31	32	4	76.3333333333333	77	4	2
235	9	14	30	2	3	52	1.7	1.8	0.7	1.8	16	31	32	4	76.3333333333333	77	4	2
236	9	14	30	2	1	NA	1.7	1.8	0.7	1.8	16	31	32	4	76.3333333333333	77	4	2
237	9	14	30	2	2	52	1.7	1.8	0.7	1.8	16	31	32	4	76.3333333333333	77	4	2
238	9	14	30	2	1	49	1.7	1.8	0.7	1.8	16	31	32	4	76.3333333333333	77	4	2
239	9	14	30	2	3	NA	1.7	1.8	0.7	1.8	16	31	32	4	76.3333333333333	77	4	2
240	9	14	30	2	1	NA	1.7	1.8	0.7	1.8	16	31	32	4	76.3333333333333	77	4	2
241	9	14	30	2	3	45	1.7	1.8	0.7	1.8	16	31	32	4	76.3333333333333	77	4	2
242	9	14	30	2	2	NA	1.7	1.8	0.7	1.8	16	31	32	4	76.3333333333333	77	4	2
243	9	14	30	2	3	NA	1.7	1.8	0.7	1.8	16	31	32	4	76.3333333333333	77	4	2
244	10	15	26	2	3	74	0.4	1.2	0.4	0.1	5	30	28	16	64.6666666666667	62.3333333333333	32	7
245	10	15	26	2	2	75	0.4	1.2	0.4	0.1	5	30	28	16	64.6666666666667	62.3333333333333	32	7
246	10	15	26	2	1	4	0.4	1.2	0.4	0.1	5	30	28	16	64.6666666666667	62.3333333333333	32	7
247	10	15	26	2	2	NA	0.4	1.2	0.4	0.1	5	30	28	16	64.6666666666667	62.3333333333333	32	7
248	10	15	26	2	3	NA	0.4	1.2	0.4	0.1	5	30	28	16	64.6666666666667	62.3333333333333	32	7
249	10	15	26	2	1	NA	0.4	1.2	0.4	0.1	5	30	28	16	64.6666666666667	62.3333333333333	32	7
250	10	15	26	2	3	48	0.4	1.2	0.4	0.1	5	30	28	16	64.6666666666667	62.3333333333333	32	7
251	10	15	26	2	2	48	0.4	1.2	0.4	0.1	5	30	28	16	64.6666666666667	62.3333333333333	32	7
252	10	15	26	2	1	2	0.4	1.2	0.4	0.1	5	30	28	16	64.6666666666667	62.3333333333333	32	7
253	10	15	26	2	3	46	0.4	1.2	0.4	0.1	5	30	28	16	64.6666666666667	62.3333333333333	32	7
254	10	15	26	2	2	48	0.4	1.2	0.4	0.1	5	30	28	16	64.6666666666667	62.3333333333333	32	7
255	10	15	26	2	1	0	0.4	1.2	0.4	0.1	5	30	28	16	64.6666666666667	62.3333333333333	32	7
256	10	15	26	2	2	NA	0.4	1.2	0.4	0.1	5	30	28	16	64.6666666666667	62.3333333333333	32	7
257	10	15	26	2	3	NA	0.4	1.2	0.4	0.1	5	30	28	16	64.6666666666667	62.3333333333333	32	7
258	10	15	26	2	2	22	0.4	1.2	0.4	0.1	5	30	28	16	64.6666666666667	62.3333333333333	32	7
259	10	15	26	2	1	NA	0.4	1.2	0.4	0.1	5	30	28	16	64.6666666666667	62.3333333333333	32	7
260	10	15	26	2	3	27	0.4	1.2	0.4	0.1	5	30	28	16	64.6666666666667	62.3333333333333	32	7
261	10	15	26	2	2	NA	0.4	1.2	0.4	0.1	5	30	28	16	64.6666666666667	62.3333333333333	32	7
262	10	15	26	2	3	NA	0.4	1.2	0.4	0.1	5	30	28	16	64.6666666666667	62.3333333333333	32	7
263	10	15	26	2	1	4	0.4	1.2	0.4	0.1	5	30	28	16	64.6666666666667	62.3333333333333	32	7
264	10	15	26	2	2	20	0.4	1.2	0.4	0.1	5	30	28	16	64.6666666666667	62.3333333333333	32	7
265	10	15	26	2	1	NA	0.4	1.2	0.4	0.1	5	30	28	16	64.6666666666667	62.3333333333333	32	7
266	10	15	26	2	3	18	0.4	1.2	0.4	0.1	5	30	28	16	64.6666666666667	62.3333333333333	32	7
267	10	15	26	2	1	0	0.4	1.2	0.4	0.1	5	30	28	16	64.6666666666667	62.3333333333333	32	7
268	10	15	26	2	2	NA	0.4	1.2	0.4	0.1	5	30	28	16	64.6666666666667	62.3333333333333	32	7
269	10	15	26	2	1	NA	0.4	1.2	0.4	0.1	5	30	28	16	64.6666666666667	62.3333333333333	32	7
270	10	15	26	2	3	NA	0.4	1.2	0.4	0.1	5	30	28	16	64.6666666666667	62.3333333333333	32	7
271	11	16	23	2	2	54	1.7	1.1	0.7	1.5	24	26	40	16	66.6666666666667	92.6666666666667	NA	54
272	11	16	23	2	3	81	1.7	1.1	0.7	1.5	24	26	40	16	66.6666666666667	92.6666666666667	NA	54
273	11	16	23	2	1	0	1.7	1.1	0.7	1.5	24	26	40	16	66.6666666666667	92.6666666666667	NA	54
274	11	16	23	2	3	NA	1.7	1.1	0.7	1.5	24	26	40	16	66.6666666666667	92.6666666666667	NA	54
275	11	16	23	2	2	NA	1.7	1.1	0.7	1.5	24	26	40	16	66.6666666666667	92.6666666666667	NA	54
276	11	16	23	2	3	66	1.7	1.1	0.7	1.5	24	26	40	16	66.6666666666667	92.6666666666667	NA	54
277	11	16	23	2	1	NA	1.7	1.1	0.7	1.5	24	26	40	16	66.6666666666667	92.6666666666667	NA	54
278	11	16	23	2	2	98	1.7	1.1	0.7	1.5	24	26	40	16	66.6666666666667	92.6666666666667	NA	54
279	11	16	23	2	1	2	1.7	1.1	0.7	1.5	24	26	40	16	66.6666666666667	92.6666666666667	NA	54
280	11	16	23	2	2	85	1.7	1.1	0.7	1.5	24	26	40	16	66.6666666666667	92.6666666666667	NA	54
281	11	16	23	2	3	96	1.7	1.1	0.7	1.5	24	26	40	16	66.6666666666667	92.6666666666667	NA	54
282	11	16	23	2	2	NA	1.7	1.1	0.7	1.5	24	26	40	16	66.6666666666667	92.6666666666667	NA	54
283	11	16	23	2	1	21	1.7	1.1	0.7	1.5	24	26	40	16	66.6666666666667	92.6666666666667	NA	54
284	11	16	23	2	2	91	1.7	1.1	0.7	1.5	24	26	40	16	66.6666666666667	92.6666666666667	NA	54
285	11	16	23	2	3	NA	1.7	1.1	0.7	1.5	24	26	40	16	66.6666666666667	92.6666666666667	NA	54
286	11	16	23	2	1	NA	1.7	1.1	0.7	1.5	24	26	40	16	66.6666666666667	92.6666666666667	NA	54
287	11	16	23	2	3	90	1.7	1.1	0.7	1.5	24	26	40	16	66.6666666666667	92.6666666666667	NA	54
288	11	16	23	2	2	NA	1.7	1.1	0.7	1.5	24	26	40	16	66.6666666666667	92.6666666666667	NA	54
289	11	16	23	2	1	0	1.7	1.1	0.7	1.5	24	26	40	16	66.6666666666667	92.6666666666667	NA	54
290	11	16	23	2	3	NA	1.7	1.1	0.7	1.5	24	26	40	16	66.6666666666667	92.6666666666667	NA	54
291	11	16	23	2	1	NA	1.7	1.1	0.7	1.5	24	26	40	16	66.6666666666667	92.6666666666667	NA	54
292	11	16	23	2	3	93	1.7	1.1	0.7	1.5	24	26	40	16	66.6666666666667	92.6666666666667	NA	54
293	11	16	23	2	2	91	1.7	1.1	0.7	1.5	24	26	40	16	66.6666666666667	92.6666666666667	NA	54
294	11	16	23	2	1	0	1.7	1.1	0.7	1.5	24	26	40	16	66.6666666666667	92.6666666666667	NA	54
295	11	16	23	2	2	NA	1.7	1.1	0.7	1.5	24	26	40	16	66.6666666666667	92.6666666666667	NA	54
296	11	16	23	2	3	NA	1.7	1.1	0.7	1.5	24	26	40	16	66.6666666666667	92.6666666666667	NA	54
297	11	16	23	2	1	NA	1.7	1.1	0.7	1.5	24	26	40	16	66.6666666666667	92.6666666666667	NA	54
298	12	17	24	1	2	71	2.2	2.9	2.4	1.6	24	33	30	0	64	81	36	35
299	12	17	24	1	3	55	2.2	2.9	2.4	1.6	24	33	30	0	64	81	36	35
300	12	17	24	1	1	0	2.2	2.9	2.4	1.6	24	33	30	0	64	81	36	35
301	12	17	24	1	3	NA	2.2	2.9	2.4	1.6	24	33	30	0	64	81	36	35
302	12	17	24	1	1	NA	2.2	2.9	2.4	1.6	24	33	30	0	64	81	36	35
303	12	17	24	1	2	NA	2.2	2.9	2.4	1.6	24	33	30	0	64	81	36	35
304	12	17	24	1	1	0	2.2	2.9	2.4	1.6	24	33	30	0	64	81	36	35
305	12	17	24	1	3	52	2.2	2.9	2.4	1.6	24	33	30	0	64	81	36	35
306	12	17	24	1	2	61	2.2	2.9	2.4	1.6	24	33	30	0	64	81	36	35
307	12	17	24	1	2	55	2.2	2.9	2.4	1.6	24	33	30	0	64	81	36	35
308	12	17	24	1	3	47	2.2	2.9	2.4	1.6	24	33	30	0	64	81	36	35
309	12	17	24	1	1	0	2.2	2.9	2.4	1.6	24	33	30	0	64	81	36	35
310	12	17	24	1	2	NA	2.2	2.9	2.4	1.6	24	33	30	0	64	81	36	35
311	12	17	24	1	1	NA	2.2	2.9	2.4	1.6	24	33	30	0	64	81	36	35
312	12	17	24	1	3	NA	2.2	2.9	2.4	1.6	24	33	30	0	64	81	36	35
313	12	17	24	1	2	50	2.2	2.9	2.4	1.6	24	33	30	0	64	81	36	35
314	12	17	24	1	1	0	2.2	2.9	2.4	1.6	24	33	30	0	64	81	36	35
315	12	17	24	1	3	48	2.2	2.9	2.4	1.6	24	33	30	0	64	81	36	35
316	12	17	24	1	1	NA	2.2	2.9	2.4	1.6	24	33	30	0	64	81	36	35
317	12	17	24	1	2	NA	2.2	2.9	2.4	1.6	24	33	30	0	64	81	36	35
318	12	17	24	1	3	NA	2.2	2.9	2.4	1.6	24	33	30	0	64	81	36	35
319	12	17	24	1	1	0	2.2	2.9	2.4	1.6	24	33	30	0	64	81	36	35
320	12	17	24	1	3	37	2.2	2.9	2.4	1.6	24	33	30	0	64	81	36	35
321	12	17	24	1	2	81	2.2	2.9	2.4	1.6	24	33	30	0	64	81	36	35
322	12	17	24	1	3	NA	2.2	2.9	2.4	1.6	24	33	30	0	64	81	36	35
323	12	17	24	1	2	NA	2.2	2.9	2.4	1.6	24	33	30	0	64	81	36	35
324	12	17	24	1	1	NA	2.2	2.9	2.4	1.6	24	33	30	0	64	81	36	35
325	13	18	19	2	3	50	0.9	2.4	0.7	1.4	8	33	32	14	39.6666666666667	46.3333333333333	39	27
326	13	18	19	2	1	19	0.9	2.4	0.7	1.4	8	33	32	14	39.6666666666667	46.3333333333333	39	27
327	13	18	19	2	2	61	0.9	2.4	0.7	1.4	8	33	32	14	39.6666666666667	46.3333333333333	39	27
328	13	18	19	2	3	NA	0.9	2.4	0.7	1.4	8	33	32	14	39.6666666666667	46.3333333333333	39	27
329	13	18	19	2	1	NA	0.9	2.4	0.7	1.4	8	33	32	14	39.6666666666667	46.3333333333333	39	27
330	13	18	19	2	2	NA	0.9	2.4	0.7	1.4	8	33	32	14	39.6666666666667	46.3333333333333	39	27
331	13	18	19	2	1	22	0.9	2.4	0.7	1.4	8	33	32	14	39.6666666666667	46.3333333333333	39	27
332	13	18	19	2	2	70	0.9	2.4	0.7	1.4	8	33	32	14	39.6666666666667	46.3333333333333	39	27
333	13	18	19	2	3	51	0.9	2.4	0.7	1.4	8	33	32	14	39.6666666666667	46.3333333333333	39	27
334	13	18	19	2	1	25	0.9	2.4	0.7	1.4	8	33	32	14	39.6666666666667	46.3333333333333	39	27
335	13	18	19	2	2	73	0.9	2.4	0.7	1.4	8	33	32	14	39.6666666666667	46.3333333333333	39	27
336	13	18	19	2	1	NA	0.9	2.4	0.7	1.4	8	33	32	14	39.6666666666667	46.3333333333333	39	27
337	13	18	19	2	3	53	0.9	2.4	0.7	1.4	8	33	32	14	39.6666666666667	46.3333333333333	39	27
338	13	18	19	2	1	23	0.9	2.4	0.7	1.4	8	33	32	14	39.6666666666667	46.3333333333333	39	27
339	13	18	19	2	2	NA	0.9	2.4	0.7	1.4	8	33	32	14	39.6666666666667	46.3333333333333	39	27
340	13	18	19	2	3	NA	0.9	2.4	0.7	1.4	8	33	32	14	39.6666666666667	46.3333333333333	39	27
341	13	18	19	2	1	NA	0.9	2.4	0.7	1.4	8	33	32	14	39.6666666666667	46.3333333333333	39	27
342	13	18	19	2	2	67	0.9	2.4	0.7	1.4	8	33	32	14	39.6666666666667	46.3333333333333	39	27
343	13	18	19	2	3	51	0.9	2.4	0.7	1.4	8	33	32	14	39.6666666666667	46.3333333333333	39	27
344	13	18	19	2	2	NA	0.9	2.4	0.7	1.4	8	33	32	14	39.6666666666667	46.3333333333333	39	27
345	13	18	19	2	1	23	0.9	2.4	0.7	1.4	8	33	32	14	39.6666666666667	46.3333333333333	39	27
346	13	18	19	2	3	NA	0.9	2.4	0.7	1.4	8	33	32	14	39.6666666666667	46.3333333333333	39	27
347	13	18	19	2	2	70	0.9	2.4	0.7	1.4	8	33	32	14	39.6666666666667	46.3333333333333	39	27
348	13	18	19	2	3	50	0.9	2.4	0.7	1.4	8	33	32	14	39.6666666666667	46.3333333333333	39	27
349	13	18	19	2	1	NA	0.9	2.4	0.7	1.4	8	33	32	14	39.6666666666667	46.3333333333333	39	27
350	13	18	19	2	3	NA	0.9	2.4	0.7	1.4	8	33	32	14	39.6666666666667	46.3333333333333	39	27
351	13	18	19	2	2	NA	0.9	2.4	0.7	1.4	8	33	32	14	39.6666666666667	46.3333333333333	39	27
352	14	20	30	1	2	22	1.7	1.5	0.2	0.4	18	32	30	9	46.6666666666667	54.3333333333333	76	49
353	14	20	30	1	3	52	1.7	1.5	0.2	0.4	18	32	30	9	46.6666666666667	54.3333333333333	76	49
354	14	20	30	1	1	32	1.7	1.5	0.2	0.4	18	32	30	9	46.6666666666667	54.3333333333333	76	49
355	14	20	30	1	3	NA	1.7	1.5	0.2	0.4	18	32	30	9	46.6666666666667	54.3333333333333	76	49
356	14	20	30	1	1	NA	1.7	1.5	0.2	0.4	18	32	30	9	46.6666666666667	54.3333333333333	76	49
357	14	20	30	1	3	50	1.7	1.5	0.2	0.4	18	32	30	9	46.6666666666667	54.3333333333333	76	49
358	14	20	30	1	1	23	1.7	1.5	0.2	0.4	18	32	30	9	46.6666666666667	54.3333333333333	76	49
359	14	20	30	1	2	NA	1.7	1.5	0.2	0.4	18	32	30	9	46.6666666666667	54.3333333333333	76	49
360	14	20	30	1	2	19	1.7	1.5	0.2	0.4	18	32	30	9	46.6666666666667	54.3333333333333	76	49
361	14	20	30	1	1	26	1.7	1.5	0.2	0.4	18	32	30	9	46.6666666666667	54.3333333333333	76	49
362	14	20	30	1	2	19	1.7	1.5	0.2	0.4	18	32	30	9	46.6666666666667	54.3333333333333	76	49
363	14	20	30	1	3	50	1.7	1.5	0.2	0.4	18	32	30	9	46.6666666666667	54.3333333333333	76	49
364	14	20	30	1	2	NA	1.7	1.5	0.2	0.4	18	32	30	9	46.6666666666667	54.3333333333333	76	49
365	14	20	30	1	3	NA	1.7	1.5	0.2	0.4	18	32	30	9	46.6666666666667	54.3333333333333	76	49
366	14	20	30	1	2	19	1.7	1.5	0.2	0.4	18	32	30	9	46.6666666666667	54.3333333333333	76	49
367	14	20	30	1	3	51	1.7	1.5	0.2	0.4	18	32	30	9	46.6666666666667	54.3333333333333	76	49
368	14	20	30	1	1	NA	1.7	1.5	0.2	0.4	18	32	30	9	46.6666666666667	54.3333333333333	76	49
369	14	20	30	1	3	NA	1.7	1.5	0.2	0.4	18	32	30	9	46.6666666666667	54.3333333333333	76	49
370	14	20	30	1	1	20	1.7	1.5	0.2	0.4	18	32	30	9	46.6666666666667	54.3333333333333	76	49
371	14	20	30	1	2	NA	1.7	1.5	0.2	0.4	18	32	30	9	46.6666666666667	54.3333333333333	76	49
372	14	20	30	1	1	NA	1.7	1.5	0.2	0.4	18	32	30	9	46.6666666666667	54.3333333333333	76	49
373	14	20	30	1	2	15	1.7	1.5	0.2	0.4	18	32	30	9	46.6666666666667	54.3333333333333	76	49
374	14	20	30	1	1	19	1.7	1.5	0.2	0.4	18	32	30	9	46.6666666666667	54.3333333333333	76	49
375	14	20	30	1	2	NA	1.7	1.5	0.2	0.4	18	32	30	9	46.6666666666667	54.3333333333333	76	49
376	14	20	30	1	1	NA	1.7	1.5	0.2	0.4	18	32	30	9	46.6666666666667	54.3333333333333	76	49
377	14	20	30	1	3	47	1.7	1.5	0.2	0.4	18	32	30	9	46.6666666666667	54.3333333333333	76	49
378	14	20	30	1	3	NA	1.7	1.5	0.2	0.4	18	32	30	9	46.6666666666667	54.3333333333333	76	49
379	15	21	24	2	1	51	1.4	1.5	0.5	0.4	14	28	35	20	NA	73	16	16
380	15	21	24	2	3	69	1.4	1.5	0.5	0.4	14	28	35	20	NA	73	16	16
381	15	21	24	2	2	72	1.4	1.5	0.5	0.4	14	28	35	20	NA	73	16	16
382	15	21	24	2	3	NA	1.4	1.5	0.5	0.4	14	28	35	20	NA	73	16	16
383	15	21	24	2	2	NA	1.4	1.5	0.5	0.4	14	28	35	20	NA	73	16	16
384	15	21	24	2	3	67	1.4	1.5	0.5	0.4	14	28	35	20	NA	73	16	16
385	15	21	24	2	1	NA	1.4	1.5	0.5	0.4	14	28	35	20	NA	73	16	16
386	15	21	24	2	2	67	1.4	1.5	0.5	0.4	14	28	35	20	NA	73	16	16
387	15	21	24	2	1	47	1.4	1.5	0.5	0.4	14	28	35	20	NA	73	16	16
388	15	21	24	2	2	100	1.4	1.5	0.5	0.4	14	28	35	20	NA	73	16	16
389	15	21	24	2	3	100	1.4	1.5	0.5	0.4	14	28	35	20	NA	73	16	16
390	15	21	24	2	2	NA	1.4	1.5	0.5	0.4	14	28	35	20	NA	73	16	16
391	15	21	24	2	1	33	1.4	1.5	0.5	0.4	14	28	35	20	NA	73	16	16
392	15	21	24	2	2	85	1.4	1.5	0.5	0.4	14	28	35	20	NA	73	16	16
393	15	21	24	2	3	NA	1.4	1.5	0.5	0.4	14	28	35	20	NA	73	16	16
394	15	21	24	2	1	NA	1.4	1.5	0.5	0.4	14	28	35	20	NA	73	16	16
395	15	21	24	2	3	81	1.4	1.5	0.5	0.4	14	28	35	20	NA	73	16	16
396	15	21	24	2	1	37	1.4	1.5	0.5	0.4	14	28	35	20	NA	73	16	16
397	15	21	24	2	3	NA	1.4	1.5	0.5	0.4	14	28	35	20	NA	73	16	16
398	15	21	24	2	2	NA	1.4	1.5	0.5	0.4	14	28	35	20	NA	73	16	16
399	15	21	24	2	3	75	1.4	1.5	0.5	0.4	14	28	35	20	NA	73	16	16
400	15	21	24	2	2	76	1.4	1.5	0.5	0.4	14	28	35	20	NA	73	16	16
401	15	21	24	2	1	NA	1.4	1.5	0.5	0.4	14	28	35	20	NA	73	16	16
402	15	21	24	2	3	NA	1.4	1.5	0.5	0.4	14	28	35	20	NA	73	16	16
403	15	21	24	2	1	25	1.4	1.5	0.5	0.4	14	28	35	20	NA	73	16	16
404	15	21	24	2	2	NA	1.4	1.5	0.5	0.4	14	28	35	20	NA	73	16	16
405	15	21	24	2	1	NA	1.4	1.5	0.5	0.4	14	28	35	20	NA	73	16	16
406	16	22	24	1	3	53	0.8	1	0.8	0.6	4	32	23	1	77	66.3333333333333	3	0
407	16	22	24	1	2	62	0.8	1	0.8	0.6	4	32	23	1	77	66.3333333333333	3	0
408	16	22	24	1	3	NA	0.8	1	0.8	0.6	4	32	23	1	77	66.3333333333333	3	0
409	16	22	24	1	1	46	0.8	1	0.8	0.6	4	32	23	1	77	66.3333333333333	3	0
410	16	22	24	1	2	NA	0.8	1	0.8	0.6	4	32	23	1	77	66.3333333333333	3	0
411	16	22	24	1	3	54	0.8	1	0.8	0.6	4	32	23	1	77	66.3333333333333	3	0
412	16	22	24	1	1	NA	0.8	1	0.8	0.6	4	32	23	1	77	66.3333333333333	3	0
413	16	22	24	1	2	57	0.8	1	0.8	0.6	4	32	23	1	77	66.3333333333333	3	0
414	16	22	24	1	1	49	0.8	1	0.8	0.6	4	32	23	1	77	66.3333333333333	3	0
415	16	22	24	1	3	70	0.8	1	0.8	0.6	4	32	23	1	77	66.3333333333333	3	0
416	16	22	24	1	1	41	0.8	1	0.8	0.6	4	32	23	1	77	66.3333333333333	3	0
417	16	22	24	1	3	NA	0.8	1	0.8	0.6	4	32	23	1	77	66.3333333333333	3	0
418	16	22	24	1	1	NA	0.8	1	0.8	0.6	4	32	23	1	77	66.3333333333333	3	0
419	16	22	24	1	3	54	0.8	1	0.8	0.6	4	32	23	1	77	66.3333333333333	3	0
420	16	22	24	1	1	40	0.8	1	0.8	0.6	4	32	23	1	77	66.3333333333333	3	0
421	16	22	24	1	2	65	0.8	1	0.8	0.6	4	32	23	1	77	66.3333333333333	3	0
422	16	22	24	1	3	NA	0.8	1	0.8	0.6	4	32	23	1	77	66.3333333333333	3	0
423	16	22	24	1	2	NA	0.8	1	0.8	0.6	4	32	23	1	77	66.3333333333333	3	0
424	16	22	24	1	1	NA	0.8	1	0.8	0.6	4	32	23	1	77	66.3333333333333	3	0
425	16	22	24	1	2	61	0.8	1	0.8	0.6	4	32	23	1	77	66.3333333333333	3	0
426	16	22	24	1	1	41	0.8	1	0.8	0.6	4	32	23	1	77	66.3333333333333	3	0
427	16	22	24	1	2	NA	0.8	1	0.8	0.6	4	32	23	1	77	66.3333333333333	3	0
428	16	22	24	1	3	54	0.8	1	0.8	0.6	4	32	23	1	77	66.3333333333333	3	0
429	16	22	24	1	2	58	0.8	1	0.8	0.6	4	32	23	1	77	66.3333333333333	3	0
430	16	22	24	1	1	NA	0.8	1	0.8	0.6	4	32	23	1	77	66.3333333333333	3	0
431	16	22	24	1	3	NA	0.8	1	0.8	0.6	4	32	23	1	77	66.3333333333333	3	0
432	16	22	24	1	2	NA	0.8	1	0.8	0.6	4	32	23	1	77	66.3333333333333	3	0
433	17	26	25	1	2	68	1.3	1.8	0.7	1	6	29	28	6	80	57.3333333333333	42	22
434	17	26	25	1	1	18	1.3	1.8	0.7	1	6	29	28	6	80	57.3333333333333	42	22
435	17	26	25	1	2	NA	1.3	1.8	0.7	1	6	29	28	6	80	57.3333333333333	42	22
436	17	26	25	1	1	NA	1.3	1.8	0.7	1	6	29	28	6	80	57.3333333333333	42	22
437	17	26	25	1	2	60	1.3	1.8	0.7	1	6	29	28	6	80	57.3333333333333	42	22
438	17	26	25	1	3	76	1.3	1.8	0.7	1	6	29	28	6	80	57.3333333333333	42	22
439	17	26	25	1	1	14	1.3	1.8	0.7	1	6	29	28	6	80	57.3333333333333	42	22
440	17	26	25	1	3	NA	1.3	1.8	0.7	1	6	29	28	6	80	57.3333333333333	42	22
441	17	26	25	1	3	75	1.3	1.8	0.7	1	6	29	28	6	80	57.3333333333333	42	22
442	17	26	25	1	3	75	1.3	1.8	0.7	1	6	29	28	6	80	57.3333333333333	42	22
443	17	26	25	1	2	63	1.3	1.8	0.7	1	6	29	28	6	80	57.3333333333333	42	22
444	17	26	25	1	1	25	1.3	1.8	0.7	1	6	29	28	6	80	57.3333333333333	42	22
445	17	26	25	1	2	NA	1.3	1.8	0.7	1	6	29	28	6	80	57.3333333333333	42	22
446	17	26	25	1	1	NA	1.3	1.8	0.7	1	6	29	28	6	80	57.3333333333333	42	22
447	17	26	25	1	2	67	1.3	1.8	0.7	1	6	29	28	6	80	57.3333333333333	42	22
448	17	26	25	1	1	23	1.3	1.8	0.7	1	6	29	28	6	80	57.3333333333333	42	22
449	17	26	25	1	3	NA	1.3	1.8	0.7	1	6	29	28	6	80	57.3333333333333	42	22
450	17	26	25	1	1	NA	1.3	1.8	0.7	1	6	29	28	6	80	57.3333333333333	42	22
451	17	26	25	1	3	74	1.3	1.8	0.7	1	6	29	28	6	80	57.3333333333333	42	22
452	17	26	25	1	2	NA	1.3	1.8	0.7	1	6	29	28	6	80	57.3333333333333	42	22
453	17	26	25	1	1	37	1.3	1.8	0.7	1	6	29	28	6	80	57.3333333333333	42	22
454	17	26	25	1	3	NA	1.3	1.8	0.7	1	6	29	28	6	80	57.3333333333333	42	22
455	17	26	25	1	2	63	1.3	1.8	0.7	1	6	29	28	6	80	57.3333333333333	42	22
456	17	26	25	1	1	NA	1.3	1.8	0.7	1	6	29	28	6	80	57.3333333333333	42	22
457	17	26	25	1	2	NA	1.3	1.8	0.7	1	6	29	28	6	80	57.3333333333333	42	22
458	17	26	25	1	3	69	1.3	1.8	0.7	1	6	29	28	6	80	57.3333333333333	42	22
459	17	26	25	1	3	NA	1.3	1.8	0.7	1	6	29	28	6	80	57.3333333333333	42	22
460	18	27	24	2	3	51	0.3	1.2	0.1	0.8	6	26	23	6	51.6666666666667	65.3333333333333	28	21
461	18	27	24	2	1	50	0.3	1.2	0.1	0.8	6	26	23	6	51.6666666666667	65.3333333333333	28	21
462	18	27	24	2	2	50	0.3	1.2	0.1	0.8	6	26	23	6	51.6666666666667	65.3333333333333	28	21
463	18	27	24	2	3	NA	0.3	1.2	0.1	0.8	6	26	23	6	51.6666666666667	65.3333333333333	28	21
464	18	27	24	2	2	NA	0.3	1.2	0.1	0.8	6	26	23	6	51.6666666666667	65.3333333333333	28	21
465	18	27	24	2	3	51	0.3	1.2	0.1	0.8	6	26	23	6	51.6666666666667	65.3333333333333	28	21
466	18	27	24	2	1	NA	0.3	1.2	0.1	0.8	6	26	23	6	51.6666666666667	65.3333333333333	28	21
467	18	27	24	2	2	54	0.3	1.2	0.1	0.8	6	26	23	6	51.6666666666667	65.3333333333333	28	21
468	18	27	24	2	1	50	0.3	1.2	0.1	0.8	6	26	23	6	51.6666666666667	65.3333333333333	28	21
469	18	27	24	2	1	50	0.3	1.2	0.1	0.8	6	26	23	6	51.6666666666667	65.3333333333333	28	21
470	18	27	24	2	2	50	0.3	1.2	0.1	0.8	6	26	23	6	51.6666666666667	65.3333333333333	28	21
471	18	27	24	2	1	NA	0.3	1.2	0.1	0.8	6	26	23	6	51.6666666666667	65.3333333333333	28	21
472	18	27	24	2	2	NA	0.3	1.2	0.1	0.8	6	26	23	6	51.6666666666667	65.3333333333333	28	21
473	18	27	24	2	3	49	0.3	1.2	0.1	0.8	6	26	23	6	51.6666666666667	65.3333333333333	28	21
474	18	27	24	2	2	51	0.3	1.2	0.1	0.8	6	26	23	6	51.6666666666667	65.3333333333333	28	21
475	18	27	24	2	1	49	0.3	1.2	0.1	0.8	6	26	23	6	51.6666666666667	65.3333333333333	28	21
476	18	27	24	2	3	NA	0.3	1.2	0.1	0.8	6	26	23	6	51.6666666666667	65.3333333333333	28	21
477	18	27	24	2	2	NA	0.3	1.2	0.1	0.8	6	26	23	6	51.6666666666667	65.3333333333333	28	21
478	18	27	24	2	1	NA	0.3	1.2	0.1	0.8	6	26	23	6	51.6666666666667	65.3333333333333	28	21
479	18	27	24	2	2	50	0.3	1.2	0.1	0.8	6	26	23	6	51.6666666666667	65.3333333333333	28	21
480	18	27	24	2	3	50	0.3	1.2	0.1	0.8	6	26	23	6	51.6666666666667	65.3333333333333	28	21
481	18	27	24	2	1	50	0.3	1.2	0.1	0.8	6	26	23	6	51.6666666666667	65.3333333333333	28	21
482	18	27	24	2	2	NA	0.3	1.2	0.1	0.8	6	26	23	6	51.6666666666667	65.3333333333333	28	21
483	18	27	24	2	3	NA	0.3	1.2	0.1	0.8	6	26	23	6	51.6666666666667	65.3333333333333	28	21
484	18	27	24	2	1	NA	0.3	1.2	0.1	0.8	6	26	23	6	51.6666666666667	65.3333333333333	28	21
485	18	27	24	2	3	38	0.3	1.2	0.1	0.8	6	26	23	6	51.6666666666667	65.3333333333333	28	21
486	18	27	24	2	3	NA	0.3	1.2	0.1	0.8	6	26	23	6	51.6666666666667	65.3333333333333	28	21
487	19	29	33	1	2	50	1.5	1.2	0.9	0.4	21	36	32	6	58.6666666666667	36.5	39	64
488	19	29	33	1	3	51	1.5	1.2	0.9	0.4	21	36	32	6	58.6666666666667	36.5	39	64
489	19	29	33	1	1	50	1.5	1.2	0.9	0.4	21	36	32	6	58.6666666666667	36.5	39	64
490	19	29	33	1	3	NA	1.5	1.2	0.9	0.4	21	36	32	6	58.6666666666667	36.5	39	64
491	19	29	33	1	2	NA	1.5	1.2	0.9	0.4	21	36	32	6	58.6666666666667	36.5	39	64
492	19	29	33	1	3	50	1.5	1.2	0.9	0.4	21	36	32	6	58.6666666666667	36.5	39	64
493	19	29	33	1	1	NA	1.5	1.2	0.9	0.4	21	36	32	6	58.6666666666667	36.5	39	64
494	19	29	33	1	2	50	1.5	1.2	0.9	0.4	21	36	32	6	58.6666666666667	36.5	39	64
495	19	29	33	1	1	50	1.5	1.2	0.9	0.4	21	36	32	6	58.6666666666667	36.5	39	64
496	19	29	33	1	1	50	1.5	1.2	0.9	0.4	21	36	32	6	58.6666666666667	36.5	39	64
497	19	29	33	1	3	50	1.5	1.2	0.9	0.4	21	36	32	6	58.6666666666667	36.5	39	64
498	19	29	33	1	1	NA	1.5	1.2	0.9	0.4	21	36	32	6	58.6666666666667	36.5	39	64
499	19	29	33	1	2	51	1.5	1.2	0.9	0.4	21	36	32	6	58.6666666666667	36.5	39	64
500	19	29	33	1	1	51	1.5	1.2	0.9	0.4	21	36	32	6	58.6666666666667	36.5	39	64
501	19	29	33	1	2	NA	1.5	1.2	0.9	0.4	21	36	32	6	58.6666666666667	36.5	39	64
502	19	29	33	1	3	NA	1.5	1.2	0.9	0.4	21	36	32	6	58.6666666666667	36.5	39	64
503	19	29	33	1	2	50	1.5	1.2	0.9	0.4	21	36	32	6	58.6666666666667	36.5	39	64
504	19	29	33	1	3	50	1.5	1.2	0.9	0.4	21	36	32	6	58.6666666666667	36.5	39	64
505	19	29	33	1	1	NA	1.5	1.2	0.9	0.4	21	36	32	6	58.6666666666667	36.5	39	64
506	19	29	33	1	2	NA	1.5	1.2	0.9	0.4	21	36	32	6	58.6666666666667	36.5	39	64
507	19	29	33	1	3	NA	1.5	1.2	0.9	0.4	21	36	32	6	58.6666666666667	36.5	39	64
508	19	29	33	1	1	51	1.5	1.2	0.9	0.4	21	36	32	6	58.6666666666667	36.5	39	64
509	19	29	33	1	2	50	1.5	1.2	0.9	0.4	21	36	32	6	58.6666666666667	36.5	39	64
510	19	29	33	1	3	50	1.5	1.2	0.9	0.4	21	36	32	6	58.6666666666667	36.5	39	64
511	19	29	33	1	2	NA	1.5	1.2	0.9	0.4	21	36	32	6	58.6666666666667	36.5	39	64
512	19	29	33	1	1	NA	1.5	1.2	0.9	0.4	21	36	32	6	58.6666666666667	36.5	39	64
513	19	29	33	1	3	NA	1.5	1.2	0.9	0.4	21	36	32	6	58.6666666666667	36.5	39	64
514	20	31	27	2	1	57	1.1	1.6	0.2	0	5	48	44	20	73.6666666666667	68	17	7
515	20	31	27	2	2	51	1.1	1.6	0.2	0	5	48	44	20	73.6666666666667	68	17	7
516	20	31	27	2	3	43	1.1	1.6	0.2	0	5	48	44	20	73.6666666666667	68	17	7
517	20	31	27	2	1	NA	1.1	1.6	0.2	0	5	48	44	20	73.6666666666667	68	17	7
518	20	31	27	2	3	NA	1.1	1.6	0.2	0	5	48	44	20	73.6666666666667	68	17	7
519	20	31	27	2	2	NA	1.1	1.6	0.2	0	5	48	44	20	73.6666666666667	68	17	7
520	20	31	27	2	1	53	1.1	1.6	0.2	0	5	48	44	20	73.6666666666667	68	17	7
521	20	31	27	2	3	39	1.1	1.6	0.2	0	5	48	44	20	73.6666666666667	68	17	7
522	20	31	27	2	2	49	1.1	1.6	0.2	0	5	48	44	20	73.6666666666667	68	17	7
523	20	31	27	2	3	38	1.1	1.6	0.2	0	5	48	44	20	73.6666666666667	68	17	7
524	20	31	27	2	1	56	1.1	1.6	0.2	0	5	48	44	20	73.6666666666667	68	17	7
525	20	31	27	2	2	48	1.1	1.6	0.2	0	5	48	44	20	73.6666666666667	68	17	7
526	20	31	27	2	3	NA	1.1	1.6	0.2	0	5	48	44	20	73.6666666666667	68	17	7
527	20	31	27	2	1	NA	1.1	1.6	0.2	0	5	48	44	20	73.6666666666667	68	17	7
528	20	31	27	2	2	NA	1.1	1.6	0.2	0	5	48	44	20	73.6666666666667	68	17	7
529	20	31	27	2	3	41	1.1	1.6	0.2	0	5	48	44	20	73.6666666666667	68	17	7
530	20	31	27	2	2	43	1.1	1.6	0.2	0	5	48	44	20	73.6666666666667	68	17	7
531	20	31	27	2	1	59	1.1	1.6	0.2	0	5	48	44	20	73.6666666666667	68	17	7
532	20	31	27	2	2	NA	1.1	1.6	0.2	0	5	48	44	20	73.6666666666667	68	17	7
533	20	31	27	2	1	NA	1.1	1.6	0.2	0	5	48	44	20	73.6666666666667	68	17	7
534	20	31	27	2	3	NA	1.1	1.6	0.2	0	5	48	44	20	73.6666666666667	68	17	7
535	20	31	27	2	1	57	1.1	1.6	0.2	0	5	48	44	20	73.6666666666667	68	17	7
536	20	31	27	2	2	46	1.1	1.6	0.2	0	5	48	44	20	73.6666666666667	68	17	7
537	20	31	27	2	3	44	1.1	1.6	0.2	0	5	48	44	20	73.6666666666667	68	17	7
538	20	31	27	2	1	NA	1.1	1.6	0.2	0	5	48	44	20	73.6666666666667	68	17	7
539	20	31	27	2	2	NA	1.1	1.6	0.2	0	5	48	44	20	73.6666666666667	68	17	7
540	20	31	27	2	3	NA	1.1	1.6	0.2	0	5	48	44	20	73.6666666666667	68	17	7
541	21	32	27	1	2	50	1.3	2.5	1.2	1.6	9	32	32	14	77	59	19	11
542	21	32	27	1	1	58	1.3	2.5	1.2	1.6	9	32	32	14	77	59	19	11
543	21	32	27	1	3	46	1.3	2.5	1.2	1.6	9	32	32	14	77	59	19	11
544	21	32	27	1	1	NA	1.3	2.5	1.2	1.6	9	32	32	14	77	59	19	11
545	21	32	27	1	2	NA	1.3	2.5	1.2	1.6	9	32	32	14	77	59	19	11
546	21	32	27	1	1	51	1.3	2.5	1.2	1.6	9	32	32	14	77	59	19	11
547	21	32	27	1	3	NA	1.3	2.5	1.2	1.6	9	32	32	14	77	59	19	11
548	21	32	27	1	2	49	1.3	2.5	1.2	1.6	9	32	32	14	77	59	19	11
549	21	32	27	1	3	46	1.3	2.5	1.2	1.6	9	32	32	14	77	59	19	11
550	21	32	27	1	2	50	1.3	2.5	1.2	1.6	9	32	32	14	77	59	19	11
551	21	32	27	1	1	54	1.3	2.5	1.2	1.6	9	32	32	14	77	59	19	11
552	21	32	27	1	3	44	1.3	2.5	1.2	1.6	9	32	32	14	77	59	19	11
553	21	32	27	1	2	NA	1.3	2.5	1.2	1.6	9	32	32	14	77	59	19	11
554	21	32	27	1	1	NA	1.3	2.5	1.2	1.6	9	32	32	14	77	59	19	11
555	21	32	27	1	3	NA	1.3	2.5	1.2	1.6	9	32	32	14	77	59	19	11
556	21	32	27	1	2	51	1.3	2.5	1.2	1.6	9	32	32	14	77	59	19	11
557	21	32	27	1	3	50	1.3	2.5	1.2	1.6	9	32	32	14	77	59	19	11
558	21	32	27	1	1	42	1.3	2.5	1.2	1.6	9	32	32	14	77	59	19	11
559	21	32	27	1	3	NA	1.3	2.5	1.2	1.6	9	32	32	14	77	59	19	11
560	21	32	27	1	2	NA	1.3	2.5	1.2	1.6	9	32	32	14	77	59	19	11
561	21	32	27	1	3	45	1.3	2.5	1.2	1.6	9	32	32	14	77	59	19	11
562	21	32	27	1	1	NA	1.3	2.5	1.2	1.6	9	32	32	14	77	59	19	11
563	21	32	27	1	2	57	1.3	2.5	1.2	1.6	9	32	32	14	77	59	19	11
564	21	32	27	1	1	43	1.3	2.5	1.2	1.6	9	32	32	14	77	59	19	11
565	21	32	27	1	2	NA	1.3	2.5	1.2	1.6	9	32	32	14	77	59	19	11
566	21	32	27	1	3	NA	1.3	2.5	1.2	1.6	9	32	32	14	77	59	19	11
567	21	32	27	1	1	NA	1.3	2.5	1.2	1.6	9	32	32	14	77	59	19	11
568	22	33	20	1	1	0	2.1	2.6	1.2	1.9	22	32	40	4	65.3333333333333	84.6666666666667	37	39
569	22	33	20	1	2	90	2.1	2.6	1.2	1.9	22	32	40	4	65.3333333333333	84.6666666666667	37	39
570	22	33	20	1	3	50	2.1	2.6	1.2	1.9	22	32	40	4	65.3333333333333	84.6666666666667	37	39
571	22	33	20	1	1	NA	2.1	2.6	1.2	1.9	22	32	40	4	65.3333333333333	84.6666666666667	37	39
572	22	33	20	1	2	NA	2.1	2.6	1.2	1.9	22	32	40	4	65.3333333333333	84.6666666666667	37	39
573	22	33	20	1	3	NA	2.1	2.6	1.2	1.9	22	32	40	4	65.3333333333333	84.6666666666667	37	39
574	22	33	20	1	2	50	2.1	2.6	1.2	1.9	22	32	40	4	65.3333333333333	84.6666666666667	37	39
575	22	33	20	1	1	26	2.1	2.6	1.2	1.9	22	32	40	4	65.3333333333333	84.6666666666667	37	39
576	22	33	20	1	3	50	2.1	2.6	1.2	1.9	22	32	40	4	65.3333333333333	84.6666666666667	37	39
577	22	33	20	1	1	1	2.1	2.6	1.2	1.9	22	32	40	4	65.3333333333333	84.6666666666667	37	39
578	22	33	20	1	2	78	2.1	2.6	1.2	1.9	22	32	40	4	65.3333333333333	84.6666666666667	37	39
579	22	33	20	1	1	NA	2.1	2.6	1.2	1.9	22	32	40	4	65.3333333333333	84.6666666666667	37	39
580	22	33	20	1	3	50	2.1	2.6	1.2	1.9	22	32	40	4	65.3333333333333	84.6666666666667	37	39
581	22	33	20	1	2	NA	2.1	2.6	1.2	1.9	22	32	40	4	65.3333333333333	84.6666666666667	37	39
582	22	33	20	1	3	NA	2.1	2.6	1.2	1.9	22	32	40	4	65.3333333333333	84.6666666666667	37	39
583	22	33	20	1	2	58	2.1	2.6	1.2	1.9	22	32	40	4	65.3333333333333	84.6666666666667	37	39
584	22	33	20	1	3	50	2.1	2.6	1.2	1.9	22	32	40	4	65.3333333333333	84.6666666666667	37	39
585	22	33	20	1	1	5	2.1	2.6	1.2	1.9	22	32	40	4	65.3333333333333	84.6666666666667	37	39
586	22	33	20	1	2	NA	2.1	2.6	1.2	1.9	22	32	40	4	65.3333333333333	84.6666666666667	37	39
587	22	33	20	1	1	NA	2.1	2.6	1.2	1.9	22	32	40	4	65.3333333333333	84.6666666666667	37	39
588	22	33	20	1	3	NA	2.1	2.6	1.2	1.9	22	32	40	4	65.3333333333333	84.6666666666667	37	39
589	22	33	20	1	2	63	2.1	2.6	1.2	1.9	22	32	40	4	65.3333333333333	84.6666666666667	37	39
590	22	33	20	1	3	50	2.1	2.6	1.2	1.9	22	32	40	4	65.3333333333333	84.6666666666667	37	39
591	22	33	20	1	1	7	2.1	2.6	1.2	1.9	22	32	40	4	65.3333333333333	84.6666666666667	37	39
592	22	33	20	1	2	NA	2.1	2.6	1.2	1.9	22	32	40	4	65.3333333333333	84.6666666666667	37	39
593	22	33	20	1	3	NA	2.1	2.6	1.2	1.9	22	32	40	4	65.3333333333333	84.6666666666667	37	39
594	22	33	20	1	1	NA	2.1	2.6	1.2	1.9	22	32	40	4	65.3333333333333	84.6666666666667	37	39
595	23	34	27	1	1	38	1.7	1.8	1.4	1.4	7	31	30	13	85	80.3333333333333	30	13
596	23	34	27	1	3	37	1.7	1.8	1.4	1.4	7	31	30	13	85	80.3333333333333	30	13
597	23	34	27	1	1	NA	1.7	1.8	1.4	1.4	7	31	30	13	85	80.3333333333333	30	13
598	23	34	27	1	3	NA	1.7	1.8	1.4	1.4	7	31	30	13	85	80.3333333333333	30	13
599	23	34	27	1	1	43	1.7	1.8	1.4	1.4	7	31	30	13	85	80.3333333333333	30	13
600	23	34	27	1	2	15	1.7	1.8	1.4	1.4	7	31	30	13	85	80.3333333333333	30	13
601	23	34	27	1	3	39	1.7	1.8	1.4	1.4	7	31	30	13	85	80.3333333333333	30	13
602	23	34	27	1	2	NA	1.7	1.8	1.4	1.4	7	31	30	13	85	80.3333333333333	30	13
603	23	34	27	1	2	11	1.7	1.8	1.4	1.4	7	31	30	13	85	80.3333333333333	30	13
604	23	34	27	1	1	37	1.7	1.8	1.4	1.4	7	31	30	13	85	80.3333333333333	30	13
605	23	34	27	1	3	37	1.7	1.8	1.4	1.4	7	31	30	13	85	80.3333333333333	30	13
606	23	34	27	1	2	14	1.7	1.8	1.4	1.4	7	31	30	13	85	80.3333333333333	30	13
607	23	34	27	1	1	NA	1.7	1.8	1.4	1.4	7	31	30	13	85	80.3333333333333	30	13
608	23	34	27	1	2	NA	1.7	1.8	1.4	1.4	7	31	30	13	85	80.3333333333333	30	13
609	23	34	27	1	1	42	1.7	1.8	1.4	1.4	7	31	30	13	85	80.3333333333333	30	13
610	23	34	27	1	3	NA	1.7	1.8	1.4	1.4	7	31	30	13	85	80.3333333333333	30	13
611	23	34	27	1	2	13	1.7	1.8	1.4	1.4	7	31	30	13	85	80.3333333333333	30	13
612	23	34	27	1	1	NA	1.7	1.8	1.4	1.4	7	31	30	13	85	80.3333333333333	30	13
613	23	34	27	1	3	42	1.7	1.8	1.4	1.4	7	31	30	13	85	80.3333333333333	30	13
614	23	34	27	1	2	NA	1.7	1.8	1.4	1.4	7	31	30	13	85	80.3333333333333	30	13
615	23	34	27	1	3	NA	1.7	1.8	1.4	1.4	7	31	30	13	85	80.3333333333333	30	13
616	23	34	27	1	1	42	1.7	1.8	1.4	1.4	7	31	30	13	85	80.3333333333333	30	13
617	23	34	27	1	3	41	1.7	1.8	1.4	1.4	7	31	30	13	85	80.3333333333333	30	13
618	23	34	27	1	2	13	1.7	1.8	1.4	1.4	7	31	30	13	85	80.3333333333333	30	13
619	23	34	27	1	3	NA	1.7	1.8	1.4	1.4	7	31	30	13	85	80.3333333333333	30	13
620	23	34	27	1	2	NA	1.7	1.8	1.4	1.4	7	31	30	13	85	80.3333333333333	30	13
621	23	34	27	1	1	NA	1.7	1.8	1.4	1.4	7	31	30	13	85	80.3333333333333	30	13
622	24	35	30	1	1	8	1.8	1.9	1.2	1.4	20	32	32	3	76	67	74	28
623	24	35	30	1	3	66	1.8	1.9	1.2	1.4	20	32	32	3	76	67	74	28
624	24	35	30	1	2	79	1.8	1.9	1.2	1.4	20	32	32	3	76	67	74	28
625	24	35	30	1	1	NA	1.8	1.9	1.2	1.4	20	32	32	3	76	67	74	28
626	24	35	30	1	3	NA	1.8	1.9	1.2	1.4	20	32	32	3	76	67	74	28
627	24	35	30	1	2	NA	1.8	1.9	1.2	1.4	20	32	32	3	76	67	74	28
628	24	35	30	1	1	14	1.8	1.9	1.2	1.4	20	32	32	3	76	67	74	28
629	24	35	30	1	3	65	1.8	1.9	1.2	1.4	20	32	32	3	76	67	74	28
630	24	35	30	1	2	78	1.8	1.9	1.2	1.4	20	32	32	3	76	67	74	28
631	24	35	30	1	2	81	1.8	1.9	1.2	1.4	20	32	32	3	76	67	74	28
632	24	35	30	1	3	64	1.8	1.9	1.2	1.4	20	32	32	3	76	67	74	28
633	24	35	30	1	1	9	1.8	1.9	1.2	1.4	20	32	32	3	76	67	74	28
634	24	35	30	1	3	NA	1.8	1.9	1.2	1.4	20	32	32	3	76	67	74	28
635	24	35	30	1	2	NA	1.8	1.9	1.2	1.4	20	32	32	3	76	67	74	28
636	24	35	30	1	3	64	1.8	1.9	1.2	1.4	20	32	32	3	76	67	74	28
637	24	35	30	1	1	NA	1.8	1.9	1.2	1.4	20	32	32	3	76	67	74	28
638	24	35	30	1	2	82	1.8	1.9	1.2	1.4	20	32	32	3	76	67	74	28
639	24	35	30	1	3	NA	1.8	1.9	1.2	1.4	20	32	32	3	76	67	74	28
640	24	35	30	1	2	NA	1.8	1.9	1.2	1.4	20	32	32	3	76	67	74	28
641	24	35	30	1	1	7	1.8	1.9	1.2	1.4	20	32	32	3	76	67	74	28
642	24	35	30	1	3	62	1.8	1.9	1.2	1.4	20	32	32	3	76	67	74	28
643	24	35	30	1	2	82	1.8	1.9	1.2	1.4	20	32	32	3	76	67	74	28
644	24	35	30	1	1	NA	1.8	1.9	1.2	1.4	20	32	32	3	76	67	74	28
645	24	35	30	1	2	NA	1.8	1.9	1.2	1.4	20	32	32	3	76	67	74	28
646	24	35	30	1	3	NA	1.8	1.9	1.2	1.4	20	32	32	3	76	67	74	28
647	24	35	30	1	1	8	1.8	1.9	1.2	1.4	20	32	32	3	76	67	74	28
648	24	35	30	1	1	NA	1.8	1.9	1.2	1.4	20	32	32	3	76	67	74	28
649	25	36	22	2	2	50	1.2	1.6	0.2	0.4	7	33	49	15	56.6666666666667	63.6666666666667	20	15
650	25	36	22	2	3	51	1.2	1.6	0.2	0.4	7	33	49	15	56.6666666666667	63.6666666666667	20	15
651	25	36	22	2	1	50	1.2	1.6	0.2	0.4	7	33	49	15	56.6666666666667	63.6666666666667	20	15
652	25	36	22	2	2	NA	1.2	1.6	0.2	0.4	7	33	49	15	56.6666666666667	63.6666666666667	20	15
653	25	36	22	2	3	NA	1.2	1.6	0.2	0.4	7	33	49	15	56.6666666666667	63.6666666666667	20	15
654	25	36	22	2	1	NA	1.2	1.6	0.2	0.4	7	33	49	15	56.6666666666667	63.6666666666667	20	15
655	25	36	22	2	2	51	1.2	1.6	0.2	0.4	7	33	49	15	56.6666666666667	63.6666666666667	20	15
656	25	36	22	2	3	51	1.2	1.6	0.2	0.4	7	33	49	15	56.6666666666667	63.6666666666667	20	15
657	25	36	22	2	1	51	1.2	1.6	0.2	0.4	7	33	49	15	56.6666666666667	63.6666666666667	20	15
658	25	36	22	2	2	51	1.2	1.6	0.2	0.4	7	33	49	15	56.6666666666667	63.6666666666667	20	15
659	25	36	22	2	3	51	1.2	1.6	0.2	0.4	7	33	49	15	56.6666666666667	63.6666666666667	20	15
660	25	36	22	2	1	50	1.2	1.6	0.2	0.4	7	33	49	15	56.6666666666667	63.6666666666667	20	15
661	25	36	22	2	2	NA	1.2	1.6	0.2	0.4	7	33	49	15	56.6666666666667	63.6666666666667	20	15
662	25	36	22	2	1	NA	1.2	1.6	0.2	0.4	7	33	49	15	56.6666666666667	63.6666666666667	20	15
663	25	36	22	2	3	NA	1.2	1.6	0.2	0.4	7	33	49	15	56.6666666666667	63.6666666666667	20	15
664	25	36	22	2	1	50	1.2	1.6	0.2	0.4	7	33	49	15	56.6666666666667	63.6666666666667	20	15
665	25	36	22	2	3	51	1.2	1.6	0.2	0.4	7	33	49	15	56.6666666666667	63.6666666666667	20	15
666	25	36	22	2	2	51	1.2	1.6	0.2	0.4	7	33	49	15	56.6666666666667	63.6666666666667	20	15
667	25	36	22	2	1	NA	1.2	1.6	0.2	0.4	7	33	49	15	56.6666666666667	63.6666666666667	20	15
668	25	36	22	2	3	NA	1.2	1.6	0.2	0.4	7	33	49	15	56.6666666666667	63.6666666666667	20	15
669	25	36	22	2	1	49	1.2	1.6	0.2	0.4	7	33	49	15	56.6666666666667	63.6666666666667	20	15
670	25	36	22	2	3	50	1.2	1.6	0.2	0.4	7	33	49	15	56.6666666666667	63.6666666666667	20	15
671	25	36	22	2	1	NA	1.2	1.6	0.2	0.4	7	33	49	15	56.6666666666667	63.6666666666667	20	15
672	25	36	22	2	2	NA	1.2	1.6	0.2	0.4	7	33	49	15	56.6666666666667	63.6666666666667	20	15
673	25	36	22	2	3	NA	1.2	1.6	0.2	0.4	7	33	49	15	56.6666666666667	63.6666666666667	20	15
674	25	36	22	2	2	50	1.2	1.6	0.2	0.4	7	33	49	15	56.6666666666667	63.6666666666667	20	15
675	25	36	22	2	2	NA	1.2	1.6	0.2	0.4	7	33	49	15	56.6666666666667	63.6666666666667	20	15
676	26	38	25	2	2	54	1.8	1.9	1.2	1.3	19	31	37	8	76	78	47	40
677	26	38	25	2	1	58	1.8	1.9	1.2	1.3	19	31	37	8	76	78	47	40
678	26	38	25	2	3	37	1.8	1.9	1.2	1.3	19	31	37	8	76	78	47	40
679	26	38	25	2	2	NA	1.8	1.9	1.2	1.3	19	31	37	8	76	78	47	40
680	26	38	25	2	1	NA	1.8	1.9	1.2	1.3	19	31	37	8	76	78	47	40
681	26	38	25	2	3	NA	1.8	1.9	1.2	1.3	19	31	37	8	76	78	47	40
682	26	38	25	2	1	50	1.8	1.9	1.2	1.3	19	31	37	8	76	78	47	40
683	26	38	25	2	2	63	1.8	1.9	1.2	1.3	19	31	37	8	76	78	47	40
684	26	38	25	2	3	38	1.8	1.9	1.2	1.3	19	31	37	8	76	78	47	40
685	26	38	25	2	2	59	1.8	1.9	1.2	1.3	19	31	37	8	76	78	47	40
686	26	38	25	2	1	51	1.8	1.9	1.2	1.3	19	31	37	8	76	78	47	40
687	26	38	25	2	3	47	1.8	1.9	1.2	1.3	19	31	37	8	76	78	47	40
688	26	38	25	2	2	NA	1.8	1.9	1.2	1.3	19	31	37	8	76	78	47	40
689	26	38	25	2	1	NA	1.8	1.9	1.2	1.3	19	31	37	8	76	78	47	40
690	26	38	25	2	3	NA	1.8	1.9	1.2	1.3	19	31	37	8	76	78	47	40
691	26	38	25	2	2	62	1.8	1.9	1.2	1.3	19	31	37	8	76	78	47	40
692	26	38	25	2	3	47	1.8	1.9	1.2	1.3	19	31	37	8	76	78	47	40
693	26	38	25	2	1	55	1.8	1.9	1.2	1.3	19	31	37	8	76	78	47	40
694	26	38	25	2	3	NA	1.8	1.9	1.2	1.3	19	31	37	8	76	78	47	40
695	26	38	25	2	2	NA	1.8	1.9	1.2	1.3	19	31	37	8	76	78	47	40
696	26	38	25	2	3	50	1.8	1.9	1.2	1.3	19	31	37	8	76	78	47	40
697	26	38	25	2	1	NA	1.8	1.9	1.2	1.3	19	31	37	8	76	78	47	40
698	26	38	25	2	2	66	1.8	1.9	1.2	1.3	19	31	37	8	76	78	47	40
699	26	38	25	2	1	57	1.8	1.9	1.2	1.3	19	31	37	8	76	78	47	40
700	26	38	25	2	2	NA	1.8	1.9	1.2	1.3	19	31	37	8	76	78	47	40
701	26	38	25	2	3	NA	1.8	1.9	1.2	1.3	19	31	37	8	76	78	47	40
702	26	38	25	2	1	NA	1.8	1.9	1.2	1.3	19	31	37	8	76	78	47	40
703	27	39	20	2	1	50	2.2	1	0.9	1.8	17	38	38	13	84	79.6666666666667	28	15
704	27	39	20	2	3	50	2.2	1	0.9	1.8	17	38	38	13	84	79.6666666666667	28	15
705	27	39	20	2	2	47	2.2	1	0.9	1.8	17	38	38	13	84	79.6666666666667	28	15
706	27	39	20	2	1	NA	2.2	1	0.9	1.8	17	38	38	13	84	79.6666666666667	28	15
707	27	39	20	2	3	NA	2.2	1	0.9	1.8	17	38	38	13	84	79.6666666666667	28	15
708	27	39	20	2	1	49	2.2	1	0.9	1.8	17	38	38	13	84	79.6666666666667	28	15
709	27	39	20	2	2	NA	2.2	1	0.9	1.8	17	38	38	13	84	79.6666666666667	28	15
710	27	39	20	2	3	49	2.2	1	0.9	1.8	17	38	38	13	84	79.6666666666667	28	15
711	27	39	20	2	2	49	2.2	1	0.9	1.8	17	38	38	13	84	79.6666666666667	28	15
712	27	39	20	2	3	50	2.2	1	0.9	1.8	17	38	38	13	84	79.6666666666667	28	15
713	27	39	20	2	1	50	2.2	1	0.9	1.8	17	38	38	13	84	79.6666666666667	28	15
714	27	39	20	2	3	NA	2.2	1	0.9	1.8	17	38	38	13	84	79.6666666666667	28	15
715	27	39	20	2	2	46	2.2	1	0.9	1.8	17	38	38	13	84	79.6666666666667	28	15
716	27	39	20	2	1	NA	2.2	1	0.9	1.8	17	38	38	13	84	79.6666666666667	28	15
717	27	39	20	2	3	48	2.2	1	0.9	1.8	17	38	38	13	84	79.6666666666667	28	15
718	27	39	20	2	2	NA	2.2	1	0.9	1.8	17	38	38	13	84	79.6666666666667	28	15
719	27	39	20	2	1	50	2.2	1	0.9	1.8	17	38	38	13	84	79.6666666666667	28	15
720	27	39	20	2	3	NA	2.2	1	0.9	1.8	17	38	38	13	84	79.6666666666667	28	15
721	27	39	20	2	2	48	2.2	1	0.9	1.8	17	38	38	13	84	79.6666666666667	28	15
722	27	39	20	2	1	NA	2.2	1	0.9	1.8	17	38	38	13	84	79.6666666666667	28	15
723	27	39	20	2	2	NA	2.2	1	0.9	1.8	17	38	38	13	84	79.6666666666667	28	15
724	27	39	20	2	3	50	2.2	1	0.9	1.8	17	38	38	13	84	79.6666666666667	28	15
725	27	39	20	2	1	51	2.2	1	0.9	1.8	17	38	38	13	84	79.6666666666667	28	15
726	27	39	20	2	2	45	2.2	1	0.9	1.8	17	38	38	13	84	79.6666666666667	28	15
727	27	39	20	2	1	NA	2.2	1	0.9	1.8	17	38	38	13	84	79.6666666666667	28	15
728	27	39	20	2	2	NA	2.2	1	0.9	1.8	17	38	38	13	84	79.6666666666667	28	15
729	27	39	20	2	3	NA	2.2	1	0.9	1.8	17	38	38	13	84	79.6666666666667	28	15
